# Supplementary material for: Psychological responses during the COVID-19 outbreak among university students in Bangladesh
Source: PLoS One. 2020 Dec 31;15(12):e0245083. doi: 10.1371/journal.pone.0245083 (PMC7775049; doi:10.1371/journal.pone.0245083)
Supplement: S1 File — (XLSX) [file pone.0245083.s001.xlsx]

## Sheet: Raw data Student DASS 2020 (COV
Gender	Age	Marital status	Famiy type	No of family member	Monthly family income	Residence	Intake of physical exercise	Sleeping status	Sleeping stisfaction	Internet browsing hours	Satisfaction on study	Smoking habit	Depression	Anxiety	Stress	Total DASS score
Male	18-24 years	Single	Nuclear	<5	Lower class	Rural	Yes	Normal (7-9 hours)	Yes	5-6 hours	No	Yes	Moderate	Moderate	Mild	42
Male	18-24 years	Single	Nuclear	<5	Lower class	Rural	Yes	Normal (7-9 hours)	Yes	>6 hours	No	No	Moderate	Normal	Mild	38
Male	18-24 years	Single	Nuclear	<5	Lower class	Rural	No	Normal (7-9 hours)	Yes	>6 hours	Yes	No	Normal	Extremely severe	Severe	64
Male	18-24 years	Single	Nuclear	<5	Lower class	Rural	No	Normal (7-9 hours)	No	>6 hours	No	No	Moderate	Extremely severe	Severe	70
Male	25-29 years	Single	Nuclear	<5	Lower class	Rural	No	Normal (7-9 hours)	Yes	2-4 hours	No	Yes	Extremely severe	Extremely severe	Extremely severe	96
Male	18-24 years	Single	Nuclear	<5	Lower class	Rural	No	More than normal	Yes	>6 hours	No	No	Severe	Moderate	Severe	64
Male	18-24 years	Single	Nuclear	<5	Lower class	Rural	Yes	Normal (7-9 hours)	No	2-4 hours	No	Yes	Extremely severe	Extremely severe	Extremely severe	104
Male	18-24 years	Single	Nuclear	<5	Lower class	Rural	No	Normal (7-9 hours)	Yes	>6 hours	No	No	Severe	Severe	Moderate	60
Male	18-24 years	Single	Nuclear	<5	Lower class	Rural	No	Normal (7-9 hours)	Yes	>6 hours	No	No	Normal	Extremely severe	Normal	28
Male	18-24 years	Single	Nuclear	<5	Lower class	Rural	Yes	Normal (7-9 hours)	Yes	2-4 hours	Yes	No	Normal	Normal	Normal	0
Male	18-24 years	Single	Nuclear	<5	Lower class	Rural	Yes	Normal (7-9 hours)	No	5-6 hours	Yes	No	Normal	Normal	Normal	16
Male	18-24 years	Single	Nuclear	<5	Lower class	Rural	Yes	More than normal	Yes	<2 hours	No	No	Normal	Normal	Normal	20
Male	18-24 years	Single	Nuclear	<5	Lower class	Rural	No	Normal (7-9 hours)	Yes	>6 hours	No	No	Normal	Normal	Normal	26
Male	18-24 years	Single	Nuclear	<5	Lower class	Rural	Yes	Normal (7-9 hours)	Yes	5-6 hours	Yes	Yes	Moderate	Moderate	Moderate	54
Male	18-24 years	Single	Nuclear	<5	Lower class	Rural	Yes	Normal (7-9 hours)	Yes	2-4 hours	Yes	No	Mild	Moderate	Normal	38
Male	18-24 years	Single	Nuclear	<5	Lower class	Rural	Yes	Less than normal	Yes	5-6 hours	Yes	No	Moderate	Extremely severe	Moderate	64
Male	18-24 years	Single	Nuclear	<5	Lower class	Rural	No	Normal (7-9 hours)	Yes	5-6 hours	No	No	Extremely severe	Moderate	Extremely severe	78
Male	18-24 years	Single	Nuclear	<5	Lower class	Rural	Yes	Normal (7-9 hours)	Yes	>6 hours	No	No	Normal	Normal	Normal	14
Male	18-24 years	Single	Nuclear	<5	Lower class	Rural	Yes	Less than normal	Yes	<2 hours	No	No	Normal	Normal	Normal	4
Male	18-24 years	Single	Nuclear	<5	Lower class	Rural	No	Normal (7-9 hours)	Yes	<2 hours	No	No	Normal	Normal	Normal	0
Male	18-24 years	Single	Nuclear	<5	Lower class	Rural	No	Normal (7-9 hours)	Yes	2-4 hours	No	No	Moderate	Mild	Moderate	52
Male	18-24 years	Single	Nuclear	<5	Lower class	Rural	No	Normal (7-9 hours)	Yes	<2 hours	No	No	Mild	Normal	Moderate	36
Male	25-29 years	Single	Nuclear	<5	Lower class	Rural	Yes	Normal (7-9 hours)	Yes	<2 hours	Yes	No	Normal	Normal	Normal	12
Male	25-29 years	Single	Nuclear	<5	Lower class	Rural	No	Normal (7-9 hours)	Yes	2-4 hours	No	No	Moderate	Moderate	Moderate	48
Male	25-29 years	Single	Nuclear	<5	Lower class	Rural	No	Normal (7-9 hours)	Yes	2-4 hours	No	No	Severe	Mild	Moderate	56
Male	25-29 years	Single	Nuclear	<5	Lower class	Rural	Yes	Less than normal	Yes	2-4 hours	No	No	Normal	Normal	Normal	14
Male	18-24 years	Single	Nuclear	<5	Lower class	Rural	No	Normal (7-9 hours)	Yes	2-4 hours	Yes	No	Mild	Moderate	Moderate	40
Male	18-24 years	Single	Nuclear	<5	Lower class	Rural	No	Normal (7-9 hours)	Yes	5-6 hours	No	No	Severe	Extremely severe	Moderate	68
Male	18-24 years	Single	Nuclear	<5	Lower class	Rural	Yes	Normal (7-9 hours)	Yes	5-6 hours	No	No	Normal	Normal	Moderate	32
Male	18-24 years	Single	Nuclear	<5	Lower class	Rural	Yes	Normal (7-9 hours)	Yes	5-6 hours	No	No	Normal	Normal	Mild	30
Male	18-24 years	Single	Nuclear	<5	Lower class	Rural	Yes	Normal (7-9 hours)	Yes	5-6 hours	No	No	Severe	Moderate	Moderate	54
Male	18-24 years	Single	Nuclear	<5	Lower class	Rural	Yes	Normal (7-9 hours)	Yes	2-4 hours	No	No	Severe	Moderate	Moderate	58
Male	18-24 years	Single	Nuclear	<5	Lower class	Rural	Yes	Normal (7-9 hours)	Yes	2-4 hours	No	No	Normal	Mild	Normal	22
Male	18-24 years	Single	Nuclear	<5	Lower class	Rural	No	Normal (7-9 hours)	Yes	2-4 hours	No	No	Extremely severe	Severe	Severe	78
Male	18-24 years	Single	Nuclear	<5	Lower class	Rural	Yes	Less than normal	Yes	>6 hours	Yes	No	Normal	Normal	Normal	2
Male	18-24 years	Single	Nuclear	<5	Lower class	Rural	Yes	Normal (7-9 hours)	Yes	2-4 hours	Yes	Yes	Normal	Moderate	Normal	34
Male	18-24 years	Single	Nuclear	<5	Lower class	Rural	Yes	Normal (7-9 hours)	Yes	2-4 hours	Yes	No	Moderate	Moderate	Mild	46
Male	18-24 years	Single	Nuclear	<5	Lower class	Rural	Yes	Normal (7-9 hours)	Yes	2-4 hours	Yes	No	Moderate	Moderate	Mild	46
Male	18-24 years	Single	Nuclear	<5	Lower class	Rural	Yes	Normal (7-9 hours)	Yes	5-6 hours	No	No	Extremely severe	Extremely severe	Severe	82
Male	18-24 years	Single	Nuclear	<5	Lower class	Rural	No	Normal (7-9 hours)	Yes	2-4 hours	Yes	No	Moderate	Severe	Moderate	56
Male	18-24 years	Single	Nuclear	<5	Lower class	Rural	No	Normal (7-9 hours)	Yes	>6 hours	No	No	Moderate	Severe	Mild	52
Male	18-24 years	Single	Nuclear	<5	Lower class	Rural	No	Normal (7-9 hours)	Yes	5-6 hours	Yes	No	Normal	Mild	Moderate	40
Male	18-24 years	Single	Nuclear	<5	Lower class	Rural	No	Normal (7-9 hours)	Yes	>6 hours	No	No	Moderate	Normal	Mild	36
Male	18-24 years	Single	Nuclear	<5	Lower class	Rural	No	Less than normal	Yes	2-4 hours	Yes	No	Normal	Moderate	Normal	28
Male	18-24 years	Single	Nuclear	<5	Lower class	Rural	No	Normal (7-9 hours)	Yes	5-6 hours	No	No	Mild	Mild	Normal	30
Male	18-24 years	Single	Nuclear	<5	Lower class	Rural	Yes	Normal (7-9 hours)	Yes	>6 hours	Yes	No	Moderate	Mild	Normal	34
Male	18-24 years	Single	Nuclear	<5	Lower class	Rural	Yes	Normal (7-9 hours)	Yes	2-4 hours	Yes	No	Mild	Severe	Mild	44
Male	18-24 years	Single	Nuclear	<5	Lower class	Rural	Yes	Less than normal	Yes	2-4 hours	Yes	No	Mild	Moderate	Normal	30
Male	18-24 years	Single	Nuclear	<5	Lower class	Rural	No	Normal (7-9 hours)	Yes	5-6 hours	Yes	No	Mild	Normal	Normal	26
Male	18-24 years	Single	Nuclear	<5	Lower class	Rural	No	Normal (7-9 hours)	Yes	5-6 hours	Yes	No	Moderate	Moderate	Extremely severe	68
Male	18-24 years	Single	Nuclear	<5	Lower class	Rural	Yes	More than normal	Yes	2-4 hours	No	Yes	Severe	Moderate	Moderate	60
Male	18-24 years	Single	Nuclear	<5	Lower class	Rural	No	Normal (7-9 hours)	Yes	>6 hours	Yes	No	Moderate	Normal	Normal	32
Male	18-24 years	Single	Nuclear	<5	Lower class	Rural	No	Normal (7-9 hours)	Yes	2-4 hours	Yes	No	Moderate	Severe	Normal	46
Male	18-24 years	Single	Nuclear	<5	Lower class	Rural	Yes	Normal (7-9 hours)	Yes	2-4 hours	Yes	No	Mild	Mild	Normal	24
Male	18-24 years	Single	Nuclear	<5	Lower class	Rural	Yes	More than normal	Yes	>6 hours	No	No	Moderate	Severe	Extremely severe	68
Male	18-24 years	Single	Nuclear	<5	Lower class	Rural	Yes	Less than normal	Yes	>6 hours	No	No	Normal	Normal	Normal	4
Male	18-24 years	Single	Nuclear	<5	Lower class	Rural	No	Normal (7-9 hours)	Yes	>6 hours	No	No	Severe	Normal	Normal	36
Male	18-24 years	Single	Nuclear	<5	Lower class	Rural	No	Normal (7-9 hours)	Yes	2-4 hours	No	No	Severe	Normal	Mild	44
Male	18-24 years	Single	Nuclear	<5	Lower class	Rural	Yes	Normal (7-9 hours)	Yes	2-4 hours	Yes	No	Normal	Normal	Normal	16
Male	18-24 years	Single	Nuclear	<5	Lower class	Rural	Yes	Normal (7-9 hours)	Yes	>6 hours	Yes	Yes	Normal	Mild	Mild	34
Male	18-24 years	Single	Nuclear	<5	Lower class	Rural	Yes	Normal (7-9 hours)	Yes	2-4 hours	Yes	No	Normal	Moderate	Moderate	40
Male	25-29 years	Single	Nuclear	<5	Lower class	Rural	Yes	Normal (7-9 hours)	Yes	>6 hours	Yes	No	Moderate	Moderate	Moderate	46
Male	25-29 years	Single	Nuclear	<5	Lower class	Rural	No	More than normal	Yes	5-6 hours	No	No	Moderate	Extremely severe	Moderate	58
Male	25-29 years	Single	Nuclear	<5	Lower class	Rural	Yes	Normal (7-9 hours)	Yes	2-4 hours	No	No	Severe	Extremely severe	Extremely severe	90
Male	25-29 years	Single	Nuclear	<5	Lower class	Rural	Yes	Normal (7-9 hours)	Yes	5-6 hours	No	Yes	Severe	Severe	Severe	70
Male	25-29 years	Single	Nuclear	<5	Lower class	Rural	Yes	Normal (7-9 hours)	No	2-4 hours	No	No	Extremely severe	Normal	Moderate	58
Male	25-29 years	Single	Nuclear	<5	Lower class	Rural	Yes	Normal (7-9 hours)	Yes	2-4 hours	No	No	Extremely severe	Extremely severe	Severe	94
Male	25-29 years	Single	Nuclear	<5	Lower class	Rural	No	Normal (7-9 hours)	Yes	2-4 hours	No	No	Moderate	Moderate	Moderate	48
Male	25-29 years	Single	Nuclear	<5	Lower class	Rural	Yes	Less than normal	No	>6 hours	No	Yes	Extremely severe	Extremely severe	Extremely severe	104
Male	25-29 years	Single	Nuclear	<5	Lower class	Rural	Yes	Normal (7-9 hours)	Yes	2-4 hours	No	No	Normal	Mild	Mild	28
Male	25-29 years	Single	Nuclear	<5	Lower class	Rural	Yes	Normal (7-9 hours)	Yes	>6 hours	Yes	Yes	Normal	Normal	Normal	8
Male	18-24 years	Single	Nuclear	<5	Lower class	Rural	No	Less than normal	No	<2 hours	No	No	Severe	Extremely severe	Severe	82
Male	18-24 years	Single	Nuclear	<5	Lower class	Rural	Yes	Normal (7-9 hours)	Yes	<2 hours	No	No	Normal	Moderate	Normal	26
Male	18-24 years	Single	Nuclear	<5	Lower class	Rural	Yes	Normal (7-9 hours)	Yes	<2 hours	No	No	Normal	Normal	Normal	16
Male	18-24 years	Single	Nuclear	<5	Lower class	Rural	Yes	Normal (7-9 hours)	Yes	2-4 hours	Yes	No	Normal	Moderate	Normal	22
Male	18-24 years	Single	Nuclear	<5	Lower class	Rural	Yes	Normal (7-9 hours)	Yes	2-4 hours	No	No	Mild	Moderate	Severe	54
Male	18-24 years	Single	Nuclear	<5	Lower class	Rural	Yes	Normal (7-9 hours)	Yes	2-4 hours	Yes	No	Moderate	Severe	Severe	60
Male	18-24 years	Single	Nuclear	<5	Lower class	Rural	Yes	Normal (7-9 hours)	Yes	2-4 hours	Yes	No	Mild	Severe	Mild	46
Male	18-24 years	Single	Nuclear	<5	Lower class	Rural	Yes	Normal (7-9 hours)	Yes	5-6 hours	No	No	Moderate	Moderate	Normal	40
Male	18-24 years	Single	Nuclear	<5	Lower class	Rural	Yes	Normal (7-9 hours)	Yes	>6 hours	No	No	Severe	Severe	Severe	66
Male	18-24 years	Single	Nuclear	<5	Lower class	Rural	Yes	More than normal	No	>6 hours	No	No	Severe	Severe	Severe	68
Male	18-24 years	Single	Nuclear	<5	Lower class	Rural	No	Normal (7-9 hours)	Yes	>6 hours	No	No	Extremely severe	Extremely severe	Extremely severe	90
Male	18-24 years	Single	Nuclear	<5	Lower class	Rural	Yes	Normal (7-9 hours)	Yes	<2 hours	Yes	No	Mild	Moderate	Normal	34
Male	18-24 years	Single	Nuclear	<5	Lower class	Rural	Yes	Normal (7-9 hours)	No	2-4 hours	No	No	Normal	Normal	Normal	10
Male	18-24 years	Single	Nuclear	<5	Lower class	Rural	Yes	Normal (7-9 hours)	Yes	2-4 hours	No	No	Moderate	Moderate	Mild	46
Male	18-24 years	Single	Nuclear	<5	Lower class	Rural	No	Normal (7-9 hours)	No	2-4 hours	No	No	Moderate	Extremely severe	Mild	56
Male	18-24 years	Single	Nuclear	<5	Lower class	Rural	Yes	Normal (7-9 hours)	Yes	5-6 hours	Yes	No	Normal	Mild	Severe	48
Male	18-24 years	Single	Nuclear	<5	Lower class	Rural	Yes	Normal (7-9 hours)	Yes	5-6 hours	Yes	No	Normal	Mild	Severe	48
Male	18-24 years	Single	Nuclear	<5	Lower class	Rural	No	Normal (7-9 hours)	Yes	2-4 hours	No	No	Mild	Extremely severe	Normal	48
Male	18-24 years	Single	Nuclear	<5	Lower class	Rural	No	More than normal	Yes	5-6 hours	No	No	Normal	Normal	Normal	0
Male	18-24 years	Single	Nuclear	<5	Lower class	Rural	Yes	Normal (7-9 hours)	Yes	5-6 hours	No	No	Extremely severe	Extremely severe	Extremely severe	90
Male	18-24 years	Single	Nuclear	<5	Lower class	Rural	Yes	Normal (7-9 hours)	Yes	2-4 hours	No	No	Moderate	Moderate	Normal	48
Male	18-24 years	Single	Nuclear	<5	Lower class	Rural	No	Normal (7-9 hours)	Yes	>6 hours	Yes	No	Extremely severe	Extremely severe	Extremely severe	108
Male	18-24 years	Single	Nuclear	<5	Lower class	Rural	No	Normal (7-9 hours)	Yes	2-4 hours	No	No	Mild	Mild	Mild	38
Male	18-24 years	Single	Nuclear	<5	Lower class	Rural	No	Normal (7-9 hours)	Yes	5-6 hours	No	Yes	Moderate	Mild	Severe	54
Male	18-24 years	Single	Nuclear	<5	Lower class	Rural	No	Normal (7-9 hours)	Yes	5-6 hours	No	No	Severe	Extremely severe	Severe	78
Male	18-24 years	Single	Nuclear	<5	Lower class	Rural	No	Normal (7-9 hours)	Yes	2-4 hours	No	No	Moderate	Moderate	Moderate	50
Male	18-24 years	Single	Nuclear	<5	Lower class	Rural	Yes	Normal (7-9 hours)	Yes	2-4 hours	No	No	Mild	Normal	Normal	26
Male	18-24 years	Single	Nuclear	<5	Lower class	Rural	Yes	Normal (7-9 hours)	Yes	5-6 hours	Yes	No	Normal	Normal	Normal	2
Male	25-29 years	Single	Nuclear	<5	Lower class	Rural	No	Normal (7-9 hours)	Yes	>6 hours	No	No	Extremely severe	Extremely severe	Severe	88
Male	25-29 years	Single	Nuclear	<5	Lower class	Rural	No	Normal (7-9 hours)	Yes	>6 hours	Yes	No	Normal	Normal	Normal	20
Male	25-29 years	Single	Nuclear	<5	Lower class	Rural	Yes	Less than normal	Yes	2-4 hours	Yes	No	Normal	Mild	Normal	18
Male	25-29 years	Single	Nuclear	<5	Lower class	Rural	No	Less than normal	No	2-4 hours	No	Yes	Moderate	Severe	Mild	52
Male	25-29 years	Single	Nuclear	<5	Lower class	Rural	Yes	Less than normal	Yes	2-4 hours	Yes	No	Normal	Normal	Normal	12
Male	18-24 years	Single	Nuclear	≥5	Lower class	Rural	No	Normal (7-9 hours)	Yes	2-4 hours	Yes	No	Extremely severe	Moderate	Severe	64
Male	18-24 years	Single	Nuclear	≥5	Lower class	Rural	No	Less than normal	Yes	2-4 hours	No	No	Moderate	Moderate	Severe	58
Male	18-24 years	Single	Nuclear	≥5	Lower class	Rural	No	Less than normal	No	>6 hours	No	No	Severe	Extremely severe	Severe	70
Male	18-24 years	Single	Nuclear	≥5	Lower class	Rural	Yes	Normal (7-9 hours)	Yes	2-4 hours	No	No	Normal	Normal	Normal	26
Male	18-24 years	Single	Nuclear	≥5	Lower class	Rural	Yes	Normal (7-9 hours)	Yes	5-6 hours	Yes	Yes	Mild	Normal	Mild	34
Male	18-24 years	Single	Nuclear	≥5	Lower class	Rural	No	Normal (7-9 hours)	Yes	>6 hours	No	No	Moderate	Moderate	Normal	38
Male	18-24 years	Single	Nuclear	≥5	Lower class	Rural	Yes	Less than normal	No	>6 hours	No	No	Extremely severe	Extremely severe	Moderate	70
Male	18-24 years	Single	Nuclear	≥5	Lower class	Rural	Yes	Normal (7-9 hours)	Yes	>6 hours	Yes	No	Severe	Severe	Moderate	66
Male	18-24 years	Single	Nuclear	≥5	Lower class	Rural	No	Normal (7-9 hours)	Yes	2-4 hours	No	No	Mild	Moderate	Severe	50
Male	25-29 years	Single	Nuclear	≥5	Lower class	Rural	Yes	Normal (7-9 hours)	Yes	5-6 hours	Yes	Yes	Severe	Extremely severe	Severe	70
Male	25-29 years	Single	Nuclear	≥5	Lower class	Rural	No	Normal (7-9 hours)	Yes	2-4 hours	No	No	Moderate	Normal	Mild	34
Male	25-29 years	Single	Nuclear	≥5	Lower class	Rural	Yes	Normal (7-9 hours)	Yes	5-6 hours	No	No	Moderate	Extremely severe	Severe	78
Male	25-29 years	Single	Nuclear	≥5	Lower class	Rural	Yes	Less than normal	Yes	5-6 hours	Yes	No	Moderate	Normal	Normal	26
Male	25-29 years	Single	Nuclear	≥5	Lower class	Rural	Yes	Less than normal	Yes	5-6 hours	Yes	No	Moderate	Normal	Normal	26
Male	25-29 years	Single	Nuclear	≥5	Lower class	Rural	No	Normal (7-9 hours)	Yes	<2 hours	No	No	Moderate	Moderate	Moderate	50
Male	18-24 years	Single	Nuclear	≥5	Lower class	Rural	No	Normal (7-9 hours)	No	2-4 hours	No	Yes	Extremely severe	Severe	Extremely severe	84
Male	18-24 years	Single	Nuclear	≥5	Lower class	Rural	Yes	Normal (7-9 hours)	Yes	5-6 hours	No	No	Severe	Moderate	Severe	66
Male	18-24 years	Single	Nuclear	≥5	Lower class	Rural	Yes	Normal (7-9 hours)	Yes	2-4 hours	Yes	No	Normal	Moderate	Moderate	36
Male	18-24 years	Single	Nuclear	≥5	Lower class	Rural	Yes	Normal (7-9 hours)	Yes	2-4 hours	No	No	Moderate	Normal	Normal	28
Male	25-29 years	Single	Nuclear	≥5	Lower class	Rural	Yes	Normal (7-9 hours)	Yes	<2 hours	No	No	Mild	Normal	Mild	30
Male	25-29 years	Single	Nuclear	≥5	Lower class	Rural	Yes	Normal (7-9 hours)	Yes	>6 hours	Yes	No	Normal	Extremely severe	Mild	48
Male	25-29 years	Single	Nuclear	<5	Lower class	Rural	No	Normal (7-9 hours)	Yes	2-4 hours	No	No	Normal	Normal	Normal	6
Male	18-24 years	Single	Nuclear	<5	Lower class	Rural	Yes	Normal (7-9 hours)	Yes	2-4 hours	Yes	No	Moderate	Extremely severe	Normal	44
Male	18-24 years	Single	Nuclear	<5	Lower class	Rural	Yes	Normal (7-9 hours)	Yes	<2 hours	Yes	No	Normal	Normal	Normal	0
Male	25-29 years	Single	Nuclear	≥5	Lower class	Rural	Yes	Normal (7-9 hours)	Yes	2-4 hours	Yes	No	Severe	Normal	Normal	36
Male	18-24 years	Single	Nuclear	≥5	Lower class	Rural	Yes	Normal (7-9 hours)	Yes	5-6 hours	No	No	Extremely severe	Extremely severe	Extremely severe	100
Male	18-24 years	Single	Nuclear	≥5	Lower class	Rural	No	Normal (7-9 hours)	Yes	>6 hours	Yes	No	Severe	Extremely severe	Moderate	76
Male	25-29 years	Single	Nuclear	<5	Middle class	Rural	Yes	Less than normal	No	>6 hours	No	Yes	Mild	Moderate	Moderate	50
Male	18-24 years	Single	Nuclear	<5	Middle class	Rural	Yes	Normal (7-9 hours)	Yes	>6 hours	Yes	No	Normal	Normal	Normal	4
Male	18-24 years	Single	Nuclear	<5	Middle class	Rural	Yes	Normal (7-9 hours)	Yes	2-4 hours	Yes	No	Normal	Normal	Normal	2
Male	18-24 years	Single	Nuclear	<5	Middle class	Rural	Yes	Normal (7-9 hours)	Yes	2-4 hours	Yes	No	Mild	Normal	Normal	12
Male	18-24 years	Single	Nuclear	<5	Middle class	Rural	Yes	Normal (7-9 hours)	Yes	2-4 hours	Yes	No	Normal	Normal	Normal	0
Male	18-24 years	Single	Nuclear	<5	Middle class	Rural	Yes	Normal (7-9 hours)	Yes	5-6 hours	Yes	No	Normal	Normal	Normal	4
Male	18-24 years	Single	Nuclear	<5	Middle class	Rural	No	Normal (7-9 hours)	Yes	5-6 hours	No	No	Moderate	Severe	Normal	46
Male	18-24 years	Single	Nuclear	<5	Middle class	Rural	No	Normal (7-9 hours)	Yes	5-6 hours	No	No	Moderate	Moderate	Moderate	48
Male	18-24 years	Single	Nuclear	<5	Middle class	Rural	Yes	Normal (7-9 hours)	Yes	2-4 hours	No	No	Mild	Normal	Moderate	38
Male	18-24 years	Single	Nuclear	<5	Middle class	Rural	Yes	Normal (7-9 hours)	Yes	2-4 hours	No	No	Mild	Normal	Moderate	38
Male	18-24 years	Single	Nuclear	<5	Middle class	Rural	No	Normal (7-9 hours)	Yes	>6 hours	No	No	Mild	Severe	Mild	48
Male	18-24 years	Single	Nuclear	<5	Middle class	Rural	No	Normal (7-9 hours)	Yes	2-4 hours	Yes	No	Normal	Normal	Normal	0
Male	18-24 years	Single	Nuclear	<5	Middle class	Rural	Yes	Normal (7-9 hours)	Yes	<2 hours	Yes	No	Normal	Normal	Normal	4
Male	18-24 years	Single	Nuclear	<5	Middle class	Rural	No	Normal (7-9 hours)	Yes	>6 hours	No	No	Extremely severe	Severe	Extremely severe	88
Male	18-24 years	Single	Nuclear	<5	Middle class	Rural	Yes	Normal (7-9 hours)	Yes	2-4 hours	Yes	No	Normal	Normal	Normal	0
Male	18-24 years	Single	Nuclear	<5	Middle class	Rural	No	Normal (7-9 hours)	Yes	>6 hours	No	Yes	Severe	Mild	Severe	60
Male	18-24 years	Single	Nuclear	<5	Middle class	Rural	Yes	Less than normal	Yes	5-6 hours	Yes	No	Normal	Normal	Normal	0
Male	18-24 years	Single	Nuclear	<5	Middle class	Rural	Yes	Normal (7-9 hours)	Yes	2-4 hours	Yes	No	Moderate	Normal	Normal	36
Male	18-24 years	Single	Nuclear	<5	Middle class	Rural	Yes	Normal (7-9 hours)	Yes	5-6 hours	Yes	No	Normal	Normal	Normal	14
Male	18-24 years	Single	Nuclear	<5	Middle class	Rural	No	Normal (7-9 hours)	Yes	5-6 hours	Yes	No	Normal	Normal	Normal	0
Male	18-24 years	Single	Nuclear	<5	Middle class	Rural	Yes	Normal (7-9 hours)	Yes	5-6 hours	Yes	No	Mild	Mild	Normal	22
Male	18-24 years	Single	Nuclear	<5	Middle class	Rural	Yes	Normal (7-9 hours)	Yes	5-6 hours	Yes	No	Normal	Normal	Normal	0
Male	18-24 years	Single	Nuclear	<5	Middle class	Rural	No	Normal (7-9 hours)	Yes	5-6 hours	Yes	No	Normal	Normal	Normal	0
Male	18-24 years	Single	Nuclear	<5	Middle class	Rural	No	Normal (7-9 hours)	Yes	5-6 hours	No	Yes	Moderate	Moderate	Moderate	50
Male	18-24 years	Single	Nuclear	<5	Middle class	Rural	Yes	Normal (7-9 hours)	Yes	5-6 hours	Yes	Yes	Severe	Moderate	Mild	50
Male	18-24 years	Single	Nuclear	<5	Middle class	Rural	Yes	Normal (7-9 hours)	Yes	5-6 hours	No	No	Severe	Mild	Moderate	54
Male	25-29 years	Single	Nuclear	<5	Middle class	Rural	No	Less than normal	No	>6 hours	No	Yes	Extremely severe	Severe	Severe	80
Male	25-29 years	Single	Nuclear	<5	Middle class	Rural	Yes	Normal (7-9 hours)	Yes	2-4 hours	Yes	No	Moderate	Moderate	Normal	40
Male	25-29 years	Single	Nuclear	<5	Middle class	Rural	No	Normal (7-9 hours)	No	5-6 hours	No	No	Moderate	Moderate	Mild	50
Male	25-29 years	Single	Nuclear	<5	Middle class	Rural	Yes	Normal (7-9 hours)	Yes	2-4 hours	Yes	No	Normal	Normal	Normal	14
Male	25-29 years	Single	Nuclear	<5	Middle class	Rural	No	Less than normal	No	2-4 hours	No	Yes	Extremely severe	Severe	Severe	80
Male	25-29 years	Single	Nuclear	<5	Middle class	Rural	No	Normal (7-9 hours)	No	5-6 hours	No	No	Moderate	Moderate	Moderate	52
Male	18-24 years	Single	Nuclear	<5	Middle class	Rural	Yes	Normal (7-9 hours)	Yes	2-4 hours	No	No	Moderate	Mild	Mild	40
Male	18-24 years	Single	Nuclear	<5	Middle class	Rural	Yes	Normal (7-9 hours)	Yes	5-6 hours	Yes	Yes	Normal	Normal	Moderate	32
Male	18-24 years	Single	Nuclear	<5	Middle class	Rural	No	More than normal	Yes	>6 hours	No	No	Moderate	Severe	Mild	50
Male	18-24 years	Single	Nuclear	<5	Middle class	Rural	No	More than normal	Yes	2-4 hours	Yes	No	Extremely severe	Extremely severe	Extremely severe	96
Male	18-24 years	Single	Nuclear	<5	Middle class	Rural	Yes	Normal (7-9 hours)	Yes	2-4 hours	No	No	Mild	Normal	Moderate	36
Male	18-24 years	Single	Nuclear	<5	Middle class	Rural	Yes	Normal (7-9 hours)	Yes	2-4 hours	No	No	Moderate	Normal	Normal	26
Male	18-24 years	Single	Nuclear	<5	Middle class	Rural	Yes	Less than normal	Yes	5-6 hours	Yes	No	Normal	Normal	Normal	6
Male	18-24 years	Single	Nuclear	<5	Middle class	Rural	No	More than normal	Yes	>6 hours	Yes	Yes	Moderate	Moderate	Severe	58
Male	18-24 years	Single	Nuclear	<5	Middle class	Rural	Yes	Less than normal	Yes	5-6 hours	No	No	Normal	Moderate	Normal	28
Male	18-24 years	Single	Nuclear	<5	Middle class	Rural	No	Less than normal	Yes	<2 hours	Yes	No	Normal	Normal	Normal	0
Male	18-24 years	Single	Nuclear	<5	Middle class	Rural	No	Less than normal	No	>6 hours	No	No	Normal	Normal	Normal	6
Male	18-24 years	Single	Nuclear	<5	Middle class	Rural	Yes	Normal (7-9 hours)	Yes	<2 hours	No	No	Extremely severe	Severe	Severe	86
Male	18-24 years	Single	Nuclear	<5	Middle class	Rural	Yes	Normal (7-9 hours)	Yes	>6 hours	No	No	Severe	Extremely severe	Severe	76
Male	18-24 years	Single	Nuclear	<5	Middle class	Rural	Yes	Normal (7-9 hours)	Yes	5-6 hours	Yes	No	Normal	Moderate	Normal	24
Male	18-24 years	Single	Nuclear	<5	Middle class	Rural	Yes	Normal (7-9 hours)	No	5-6 hours	No	No	Severe	Extremely severe	Severe	74
Male	18-24 years	Single	Nuclear	<5	Middle class	Rural	Yes	Normal (7-9 hours)	Yes	2-4 hours	No	No	Mild	Normal	Normal	28
Male	18-24 years	Single	Nuclear	<5	Middle class	Rural	No	Normal (7-9 hours)	Yes	2-4 hours	No	No	Moderate	Mild	Moderate	44
Male	18-24 years	Single	Nuclear	<5	Middle class	Rural	No	Normal (7-9 hours)	Yes	>6 hours	No	No	Mild	Normal	Normal	26
Male	18-24 years	Single	Nuclear	<5	Middle class	Rural	Yes	Normal (7-9 hours)	Yes	<2 hours	Yes	Yes	Severe	Moderate	Severe	60
Male	18-24 years	Single	Nuclear	<5	Middle class	Rural	Yes	Normal (7-9 hours)	Yes	>6 hours	No	No	Moderate	Mild	Severe	54
Male	18-24 years	Single	Nuclear	<5	Middle class	Rural	Yes	Less than normal	Yes	5-6 hours	No	No	Mild	Mild	Normal	28
Male	18-24 years	Single	Nuclear	<5	Middle class	Rural	Yes	Less than normal	Yes	5-6 hours	Yes	No	Moderate	Normal	Moderate	44
Male	18-24 years	Single	Nuclear	<5	Middle class	Rural	No	Normal (7-9 hours)	Yes	5-6 hours	No	No	Mild	Mild	Moderate	38
Male	18-24 years	Single	Nuclear	<5	Middle class	Rural	No	Normal (7-9 hours)	Yes	2-4 hours	No	Yes	Moderate	Moderate	Normal	40
Male	18-24 years	Single	Nuclear	<5	Middle class	Rural	Yes	Normal (7-9 hours)	Yes	>6 hours	No	No	Severe	Normal	Moderate	50
Male	18-24 years	Single	Nuclear	<5	Middle class	Rural	No	Normal (7-9 hours)	Yes	<2 hours	No	No	Normal	Normal	Normal	10
Male	18-24 years	Single	Nuclear	<5	Middle class	Rural	Yes	Normal (7-9 hours)	Yes	5-6 hours	Yes	No	Mild	Moderate	Severe	48
Male	18-24 years	Single	Nuclear	<5	Middle class	Rural	No	Normal (7-9 hours)	Yes	<2 hours	Yes	Yes	Normal	Moderate	Normal	26
Male	18-24 years	Single	Nuclear	<5	Middle class	Rural	Yes	Normal (7-9 hours)	Yes	>6 hours	No	No	Moderate	Moderate	Normal	38
Male	18-24 years	Single	Nuclear	<5	Middle class	Rural	Yes	Normal (7-9 hours)	Yes	5-6 hours	Yes	No	Normal	Mild	Moderate	32
Male	18-24 years	Single	Nuclear	<5	Middle class	Rural	No	More than normal	Yes	5-6 hours	Yes	No	Normal	Mild	Normal	20
Male	18-24 years	Single	Nuclear	<5	Middle class	Rural	Yes	Normal (7-9 hours)	Yes	2-4 hours	No	No	Severe	Extremely severe	Severe	82
Male	18-24 years	Single	Nuclear	<5	Middle class	Rural	Yes	Normal (7-9 hours)	Yes	2-4 hours	No	Yes	Moderate	Moderate	Normal	38
Male	18-24 years	Single	Nuclear	<5	Middle class	Rural	Yes	Normal (7-9 hours)	Yes	2-4 hours	Yes	Yes	Moderate	Mild	Moderate	44
Male	18-24 years	Single	Nuclear	<5	Middle class	Rural	No	Normal (7-9 hours)	Yes	<2 hours	No	No	Moderate	Moderate	Normal	38
Male	18-24 years	Single	Nuclear	<5	Middle class	Rural	Yes	Normal (7-9 hours)	Yes	2-4 hours	Yes	No	Normal	Normal	Normal	20
Male	18-24 years	Single	Nuclear	<5	Middle class	Rural	Yes	Normal (7-9 hours)	Yes	<2 hours	No	No	Extremely severe	Extremely severe	Extremely severe	106
Male	25-29 years	Single	Nuclear	<5	Middle class	Rural	No	Normal (7-9 hours)	Yes	5-6 hours	No	Yes	Severe	Moderate	Moderate	62
Male	25-29 years	Single	Nuclear	<5	Middle class	Rural	No	Normal (7-9 hours)	Yes	5-6 hours	Yes	No	Moderate	Extremely severe	Severe	64
Male	25-29 years	Single	Nuclear	<5	Middle class	Rural	Yes	Normal (7-9 hours)	Yes	2-4 hours	Yes	No	Normal	Mild	Normal	18
Male	25-29 years	Single	Nuclear	<5	Middle class	Rural	No	Normal (7-9 hours)	Yes	>6 hours	No	No	Extremely severe	Severe	Severe	76
Male	25-29 years	Single	Nuclear	<5	Middle class	Rural	Yes	Less than normal	Yes	2-4 hours	Yes	Yes	Mild	Mild	Mild	36
Male	25-29 years	Single	Nuclear	<5	Middle class	Rural	Yes	Less than normal	No	>6 hours	No	No	Normal	Moderate	Severe	44
Male	25-29 years	Single	Nuclear	<5	Middle class	Rural	Yes	Less than normal	No	>6 hours	No	No	Normal	Moderate	Severe	44
Male	25-29 years	Single	Nuclear	<5	Middle class	Rural	Yes	Less than normal	No	>6 hours	No	No	Normal	Moderate	Severe	44
Male	25-29 years	Single	Nuclear	<5	Middle class	Rural	No	Normal (7-9 hours)	Yes	<2 hours	No	Yes	Normal	Normal	Normal	8
Male	25-29 years	Single	Nuclear	<5	Middle class	Rural	No	Normal (7-9 hours)	Yes	<2 hours	No	Yes	Normal	Normal	Normal	8
Male	25-29 years	Single	Nuclear	<5	Middle class	Rural	Yes	Normal (7-9 hours)	Yes	2-4 hours	No	No	Moderate	Severe	Moderate	56
Male	25-29 years	Single	Nuclear	<5	Middle class	Rural	Yes	Normal (7-9 hours)	Yes	>6 hours	No	No	Severe	Extremely severe	Extremely severe	90
Male	25-29 years	Single	Nuclear	<5	Middle class	Rural	Yes	Normal (7-9 hours)	Yes	>6 hours	Yes	Yes	Mild	Extremely severe	Extremely severe	70
Male	25-29 years	Single	Nuclear	<5	Middle class	Rural	No	Normal (7-9 hours)	Yes	5-6 hours	No	Yes	Moderate	Moderate	Normal	48
Male	25-29 years	Single	Nuclear	<5	Middle class	Rural	Yes	Normal (7-9 hours)	Yes	5-6 hours	Yes	No	Mild	Severe	Mild	44
Male	25-29 years	Single	Nuclear	<5	Middle class	Rural	No	Normal (7-9 hours)	Yes	2-4 hours	No	No	Mild	Moderate	Mild	40
Male	25-29 years	Single	Nuclear	<5	Middle class	Rural	Yes	Normal (7-9 hours)	Yes	5-6 hours	No	Yes	Moderate	Normal	Mild	30
Male	18-24 years	Single	Nuclear	<5	Middle class	Rural	No	Normal (7-9 hours)	Yes	<2 hours	No	No	Normal	Moderate	Normal	22
Male	18-24 years	Single	Nuclear	<5	Middle class	Rural	Yes	Normal (7-9 hours)	Yes	2-4 hours	No	No	Severe	Moderate	Severe	68
Male	18-24 years	Single	Nuclear	<5	Middle class	Rural	Yes	Normal (7-9 hours)	Yes	2-4 hours	No	No	Severe	Moderate	Severe	68
Male	18-24 years	Single	Nuclear	<5	Middle class	Rural	No	Normal (7-9 hours)	Yes	2-4 hours	Yes	No	Normal	Normal	Normal	18
Male	18-24 years	Single	Nuclear	<5	Middle class	Rural	No	Normal (7-9 hours)	Yes	5-6 hours	No	No	Severe	Moderate	Moderate	60
Male	18-24 years	Single	Nuclear	<5	Middle class	Rural	No	More than normal	Yes	>6 hours	Yes	Yes	Normal	Moderate	Normal	10
Male	18-24 years	Single	Nuclear	<5	Middle class	Rural	Yes	Normal (7-9 hours)	Yes	2-4 hours	No	No	Moderate	Mild	Normal	36
Male	18-24 years	Single	Nuclear	<5	Middle class	Rural	Yes	Less than normal	Yes	>6 hours	Yes	No	Mild	Moderate	Mild	44
Male	18-24 years	Single	Nuclear	<5	Middle class	Rural	Yes	Normal (7-9 hours)	Yes	2-4 hours	Yes	No	Mild	Mild	Normal	28
Male	18-24 years	Single	Nuclear	<5	Middle class	Rural	Yes	Normal (7-9 hours)	Yes	2-4 hours	No	No	Normal	Moderate	Normal	32
Male	18-24 years	Single	Nuclear	<5	Middle class	Rural	Yes	Normal (7-9 hours)	Yes	2-4 hours	Yes	No	Normal	Normal	Moderate	24
Male	18-24 years	Single	Nuclear	<5	Middle class	Rural	Yes	Normal (7-9 hours)	Yes	<2 hours	Yes	No	Normal	Normal	Mild	20
Male	18-24 years	Single	Nuclear	<5	Middle class	Rural	No	More than normal	Yes	5-6 hours	No	No	Extremely severe	Extremely severe	Extremely severe	98
Male	18-24 years	Single	Nuclear	<5	Middle class	Rural	No	Normal (7-9 hours)	Yes	5-6 hours	No	No	Mild	Normal	Moderate	34
Male	18-24 years	Single	Nuclear	<5	Middle class	Rural	No	Normal (7-9 hours)	Yes	5-6 hours	No	No	Moderate	Normal	Normal	30
Male	18-24 years	Single	Nuclear	<5	Middle class	Rural	No	Normal (7-9 hours)	Yes	5-6 hours	No	No	Moderate	Moderate	Moderate	48
Male	18-24 years	Single	Nuclear	<5	Middle class	Rural	No	Normal (7-9 hours)	Yes	5-6 hours	No	Yes	Moderate	Normal	Normal	32
Male	18-24 years	Single	Nuclear	<5	Middle class	Rural	No	Normal (7-9 hours)	Yes	2-4 hours	Yes	No	Moderate	Moderate	Moderate	58
Male	18-24 years	Single	Nuclear	<5	Middle class	Rural	No	Normal (7-9 hours)	Yes	>6 hours	Yes	Yes	Moderate	Extremely severe	Severe	66
Male	18-24 years	Single	Nuclear	<5	Middle class	Rural	Yes	Normal (7-9 hours)	Yes	2-4 hours	Yes	No	Normal	Normal	Normal	0
Male	18-24 years	Single	Nuclear	<5	Middle class	Rural	No	Normal (7-9 hours)	Yes	>6 hours	No	No	Normal	Normal	Normal	16
Male	18-24 years	Single	Nuclear	<5	Middle class	Rural	No	Normal (7-9 hours)	Yes	2-4 hours	No	No	Extremely severe	Extremely severe	Extremely severe	84
Male	18-24 years	Single	Nuclear	<5	Middle class	Rural	Yes	Normal (7-9 hours)	Yes	5-6 hours	Yes	No	Normal	Mild	Mild	28
Male	18-24 years	Single	Nuclear	<5	Middle class	Rural	No	Normal (7-9 hours)	Yes	>6 hours	No	Yes	Mild	Moderate	Normal	36
Male	18-24 years	Single	Nuclear	<5	Middle class	Rural	Yes	Normal (7-9 hours)	Yes	2-4 hours	Yes	Yes	Moderate	Mild	Mild	42
Male	18-24 years	Single	Nuclear	<5	Middle class	Rural	Yes	Normal (7-9 hours)	Yes	2-4 hours	No	No	Mild	Normal	Severe	42
Male	18-24 years	Single	Nuclear	<5	Middle class	Rural	Yes	Normal (7-9 hours)	Yes	2-4 hours	Yes	No	Moderate	Severe	Normal	48
Male	18-24 years	Single	Nuclear	<5	Middle class	Rural	No	Normal (7-9 hours)	Yes	2-4 hours	No	No	Moderate	Normal	Mild	38
Male	18-24 years	Single	Nuclear	<5	Middle class	Rural	No	Less than normal	No	>6 hours	No	Yes	Extremely severe	Extremely severe	Extremely severe	116
Male	18-24 years	Single	Nuclear	<5	Middle class	Rural	No	Normal (7-9 hours)	Yes	<2 hours	Yes	No	Moderate	Moderate	Moderate	52
Male	18-24 years	Single	Nuclear	<5	Middle class	Rural	No	Normal (7-9 hours)	No	5-6 hours	No	Yes	Severe	Moderate	Moderate	54
Male	18-24 years	Single	Nuclear	<5	Middle class	Rural	Yes	More than normal	Yes	>6 hours	No	No	Moderate	Severe	Moderate	52
Male	18-24 years	Single	Nuclear	<5	Middle class	Rural	Yes	Normal (7-9 hours)	Yes	5-6 hours	No	No	Moderate	Normal	Moderate	40
Male	18-24 years	Single	Nuclear	<5	Middle class	Rural	No	Normal (7-9 hours)	Yes	2-4 hours	No	No	Severe	Extremely severe	Moderate	66
Male	18-24 years	Single	Nuclear	<5	Middle class	Rural	No	Less than normal	Yes	2-4 hours	Yes	Yes	Normal	Normal	Normal	0
Male	18-24 years	Single	Nuclear	<5	Middle class	Rural	No	Normal (7-9 hours)	Yes	2-4 hours	No	No	Mild	Normal	Normal	26
Male	18-24 years	Single	Nuclear	<5	Middle class	Rural	No	Normal (7-9 hours)	Yes	5-6 hours	No	No	Moderate	Moderate	Moderate	50
Male	18-24 years	Single	Nuclear	<5	Middle class	Rural	No	Normal (7-9 hours)	Yes	>6 hours	Yes	No	Mild	Mild	Mild	38
Male	18-24 years	Single	Nuclear	<5	Middle class	Rural	Yes	Normal (7-9 hours)	Yes	2-4 hours	No	Yes	Moderate	Extremely severe	Severe	68
Male	18-24 years	Single	Nuclear	<5	Middle class	Rural	Yes	Normal (7-9 hours)	Yes	5-6 hours	No	No	Moderate	Extremely severe	Severe	60
Male	18-24 years	Single	Nuclear	<5	Middle class	Rural	Yes	Normal (7-9 hours)	Yes	5-6 hours	No	Yes	Severe	Moderate	Moderate	58
Male	18-24 years	Single	Nuclear	<5	Middle class	Rural	No	Normal (7-9 hours)	Yes	2-4 hours	Yes	No	Normal	Moderate	Mild	34
Male	18-24 years	Single	Nuclear	<5	Middle class	Rural	No	Less than normal	No	>6 hours	Yes	No	Extremely severe	Severe	Severe	80
Male	18-24 years	Single	Nuclear	<5	Middle class	Rural	Yes	More than normal	Yes	5-6 hours	No	No	Severe	Severe	Moderate	68
Male	25-29 years	Single	Nuclear	<5	Middle class	Rural	No	Normal (7-9 hours)	Yes	5-6 hours	Yes	No	Severe	Extremely severe	Moderate	68
Male	25-29 years	Single	Nuclear	<5	Middle class	Rural	No	Normal (7-9 hours)	Yes	2-4 hours	No	No	Mild	Moderate	Mild	40
Male	25-29 years	Single	Nuclear	<5	Middle class	Rural	No	Less than normal	No	>6 hours	No	Yes	Extremely severe	Extremely severe	Extremely severe	110
Male	25-29 years	Single	Nuclear	<5	Middle class	Rural	Yes	Normal (7-9 hours)	Yes	5-6 hours	No	No	Mild	Normal	Normal	22
Male	25-29 years	Single	Nuclear	<5	Middle class	Rural	Yes	Normal (7-9 hours)	Yes	<2 hours	No	No	Extremely severe	Severe	Severe	72
Male	25-29 years	Single	Nuclear	<5	Middle class	Rural	No	Less than normal	No	2-4 hours	No	Yes	Extremely severe	Normal	Moderate	54
Male	25-29 years	Single	Nuclear	<5	Middle class	Rural	Yes	Normal (7-9 hours)	Yes	>6 hours	Yes	No	Mild	Normal	Normal	16
Male	25-29 years	Single	Nuclear	<5	Middle class	Rural	Yes	Normal (7-9 hours)	Yes	5-6 hours	Yes	No	Severe	Moderate	Moderate	60
Male	25-29 years	Single	Nuclear	<5	Middle class	Rural	Yes	Less than normal	Yes	2-4 hours	Yes	No	Normal	Severe	Mild	44
Male	25-29 years	Single	Nuclear	<5	Middle class	Rural	Yes	Normal (7-9 hours)	Yes	2-4 hours	No	Yes	Moderate	Extremely severe	Mild	60
Male	25-29 years	Single	Nuclear	<5	Middle class	Rural	No	Less than normal	Yes	2-4 hours	No	Yes	Mild	Moderate	Normal	34
Male	25-29 years	Single	Nuclear	<5	Middle class	Rural	No	Normal (7-9 hours)	Yes	5-6 hours	No	No	Moderate	Moderate	Mild	46
Male	25-29 years	Single	Nuclear	<5	Middle class	Rural	No	Normal (7-9 hours)	Yes	5-6 hours	No	No	Moderate	Moderate	Mild	46
Male	18-24 years	Single	Nuclear	≥5	Middle class	Rural	Yes	Less than normal	Yes	2-4 hours	Yes	No	Normal	Normal	Normal	0
Male	18-24 years	Single	Nuclear	≥5	Middle class	Rural	No	More than normal	Yes	2-4 hours	Yes	No	Normal	Normal	Normal	0
Male	18-24 years	Single	Nuclear	≥5	Middle class	Rural	Yes	Normal (7-9 hours)	Yes	2-4 hours	Yes	No	Normal	Normal	Normal	0
Male	18-24 years	Single	Nuclear	≥5	Middle class	Rural	Yes	Normal (7-9 hours)	Yes	2-4 hours	No	No	Extremely severe	Extremely severe	Severe	84
Male	18-24 years	Single	Nuclear	≥5	Middle class	Rural	No	Normal (7-9 hours)	Yes	<2 hours	Yes	No	Moderate	Extremely severe	Moderate	68
Male	18-24 years	Single	Nuclear	≥5	Middle class	Rural	Yes	Normal (7-9 hours)	Yes	2-4 hours	No	No	Moderate	Moderate	Moderate	50
Male	18-24 years	Single	Nuclear	≥5	Middle class	Rural	Yes	Normal (7-9 hours)	Yes	2-4 hours	Yes	No	Mild	Moderate	Normal	32
Male	18-24 years	Single	Nuclear	≥5	Middle class	Rural	No	Less than normal	No	>6 hours	No	Yes	Extremely severe	Extremely severe	Extremely severe	120
Male	18-24 years	Single	Nuclear	≥5	Middle class	Rural	No	Normal (7-9 hours)	Yes	<2 hours	Yes	No	Moderate	Normal	Normal	26
Male	18-24 years	Single	Nuclear	≥5	Middle class	Rural	Yes	Normal (7-9 hours)	Yes	2-4 hours	Yes	No	Normal	Normal	Normal	4
Male	18-24 years	Single	Nuclear	≥5	Middle class	Rural	No	Normal (7-9 hours)	Yes	>6 hours	Yes	No	Moderate	Normal	Normal	34
Male	18-24 years	Single	Nuclear	≥5	Middle class	Rural	Yes	Less than normal	No	2-4 hours	Yes	No	Normal	Normal	Normal	0
Male	18-24 years	Single	Nuclear	≥5	Middle class	Rural	Yes	Normal (7-9 hours)	Yes	5-6 hours	Yes	No	Normal	Normal	Normal	0
Male	18-24 years	Single	Nuclear	≥5	Middle class	Rural	No	Normal (7-9 hours)	Yes	5-6 hours	Yes	No	Normal	Normal	Normal	0
Male	18-24 years	Single	Nuclear	≥5	Middle class	Rural	No	Normal (7-9 hours)	Yes	<2 hours	Yes	Yes	Severe	Normal	Normal	34
Male	18-24 years	Single	Nuclear	≥5	Middle class	Rural	No	Less than normal	No	>6 hours	No	Yes	Extremely severe	Extremely severe	Extremely severe	122
Male	18-24 years	Single	Nuclear	≥5	Middle class	Rural	Yes	Less than normal	Yes	2-4 hours	Yes	No	Normal	Normal	Normal	16
Male	18-24 years	Single	Nuclear	≥5	Middle class	Rural	Yes	Normal (7-9 hours)	Yes	5-6 hours	No	No	Normal	Normal	Normal	6
Male	18-24 years	Single	Nuclear	≥5	Middle class	Rural	Yes	Normal (7-9 hours)	Yes	<2 hours	Yes	No	Normal	Normal	Mild	26
Male	18-24 years	Single	Nuclear	≥5	Middle class	Rural	Yes	Normal (7-9 hours)	Yes	2-4 hours	Yes	No	Normal	Normal	Normal	18
Male	25-29 years	Single	Nuclear	≥5	Middle class	Rural	No	More than normal	Yes	2-4 hours	No	No	Moderate	Severe	Moderate	60
Male	25-29 years	Single	Nuclear	≥5	Middle class	Rural	No	Normal (7-9 hours)	Yes	2-4 hours	Yes	No	Severe	Extremely severe	Severe	74
Male	25-29 years	Single	Nuclear	≥5	Middle class	Rural	Yes	Normal (7-9 hours)	Yes	2-4 hours	Yes	No	Severe	Severe	Severe	66
Male	25-29 years	Single	Nuclear	≥5	Middle class	Rural	No	Normal (7-9 hours)	Yes	5-6 hours	No	Yes	Normal	Normal	Normal	20
Male	25-29 years	Single	Nuclear	≥5	Middle class	Rural	No	More than normal	Yes	2-4 hours	Yes	No	Moderate	Severe	Moderate	56
Male	25-29 years	Single	Nuclear	≥5	Middle class	Rural	No	Normal (7-9 hours)	Yes	5-6 hours	No	No	Severe	Extremely severe	Mild	64
Male	25-29 years	Single	Nuclear	≥5	Middle class	Rural	No	Normal (7-9 hours)	Yes	5-6 hours	No	Yes	Severe	Extremely severe	Moderate	78
Male	18-24 years	Single	Nuclear	≥5	Middle class	Rural	Yes	Normal (7-9 hours)	Yes	2-4 hours	Yes	Yes	Normal	Normal	Normal	0
Male	18-24 years	Single	Nuclear	≥5	Middle class	Rural	No	Normal (7-9 hours)	Yes	<2 hours	No	No	Normal	Moderate	Normal	16
Male	18-24 years	Single	Nuclear	≥5	Middle class	Rural	Yes	Less than normal	Yes	<2 hours	No	No	Mild	Mild	Normal	34
Male	18-24 years	Single	Nuclear	≥5	Middle class	Rural	No	Normal (7-9 hours)	Yes	2-4 hours	No	No	Severe	Moderate	Moderate	58
Male	18-24 years	Single	Nuclear	≥5	Middle class	Rural	No	Less than normal	Yes	2-4 hours	Yes	No	Moderate	Severe	Moderate	56
Male	18-24 years	Single	Nuclear	≥5	Middle class	Rural	Yes	Normal (7-9 hours)	Yes	5-6 hours	Yes	No	Normal	Normal	Normal	0
Male	25-29 years	Single	Nuclear	≥5	Middle class	Rural	No	Normal (7-9 hours)	Yes	5-6 hours	Yes	No	Normal	Normal	Normal	6
Male	25-29 years	Single	Nuclear	≥5	Middle class	Rural	Yes	Normal (7-9 hours)	Yes	5-6 hours	Yes	No	Normal	Normal	Normal	22
Male	25-29 years	Single	Nuclear	≥5	Middle class	Rural	Yes	Normal (7-9 hours)	No	5-6 hours	No	No	Moderate	Moderate	Moderate	58
Male	25-29 years	Single	Nuclear	<5	Middle class	Rural	Yes	Less than normal	No	>6 hours	Yes	No	Normal	Normal	Mild	26
Male	18-24 years	Single	Nuclear	≥5	Middle class	Rural	No	Normal (7-9 hours)	Yes	>6 hours	No	Yes	Mild	Extremely severe	Severe	62
Male	18-24 years	Single	Nuclear	≥5	Middle class	Rural	No	Normal (7-9 hours)	Yes	2-4 hours	Yes	Yes	Normal	Normal	Mild	26
Male	25-29 years	Single	Nuclear	<5	Upper class	Rural	No	Normal (7-9 hours)	No	>6 hours	Yes	No	Mild	Moderate	Moderate	46
Male	18-24 years	Single	Nuclear	<5	Upper class	Rural	No	Less than normal	Yes	2-4 hours	Yes	No	Normal	Normal	Normal	4
Male	18-24 years	Single	Nuclear	<5	Upper class	Rural	Yes	Less than normal	Yes	>6 hours	Yes	No	Normal	Normal	Normal	0
Male	18-24 years	Single	Nuclear	<5	Upper class	Rural	Yes	Normal (7-9 hours)	Yes	>6 hours	Yes	No	Normal	Normal	Normal	18
Male	18-24 years	Single	Nuclear	<5	Upper class	Rural	Yes	Normal (7-9 hours)	Yes	2-4 hours	Yes	No	Normal	Normal	Normal	0
Male	18-24 years	Single	Nuclear	<5	Upper class	Rural	No	Normal (7-9 hours)	No	2-4 hours	Yes	No	Normal	Normal	Normal	0
Male	18-24 years	Single	Nuclear	<5	Upper class	Rural	No	Less than normal	Yes	2-4 hours	Yes	Yes	Normal	Normal	Normal	0
Male	18-24 years	Single	Nuclear	<5	Upper class	Rural	No	Less than normal	Yes	5-6 hours	Yes	No	Normal	Normal	Normal	0
Male	18-24 years	Single	Nuclear	<5	Upper class	Rural	Yes	Normal (7-9 hours)	Yes	2-4 hours	Yes	No	Normal	Normal	Normal	0
Male	18-24 years	Single	Nuclear	<5	Upper class	Rural	Yes	Normal (7-9 hours)	Yes	2-4 hours	Yes	No	Normal	Normal	Normal	4
Male	18-24 years	Single	Nuclear	<5	Upper class	Rural	Yes	More than normal	Yes	5-6 hours	No	No	Extremely severe	Severe	Moderate	68
Male	18-24 years	Single	Nuclear	<5	Upper class	Rural	No	Normal (7-9 hours)	Yes	2-4 hours	Yes	Yes	Normal	Normal	Normal	4
Male	18-24 years	Single	Nuclear	<5	Upper class	Rural	No	Normal (7-9 hours)	Yes	5-6 hours	Yes	No	Normal	Normal	Normal	4
Male	18-24 years	Single	Nuclear	<5	Upper class	Rural	No	Normal (7-9 hours)	Yes	2-4 hours	Yes	Yes	Normal	Severe	Normal	24
Male	18-24 years	Single	Nuclear	<5	Upper class	Rural	No	More than normal	No	2-4 hours	No	No	Normal	Normal	Normal	2
Male	18-24 years	Single	Nuclear	<5	Upper class	Rural	Yes	Normal (7-9 hours)	Yes	2-4 hours	Yes	No	Normal	Normal	Normal	4
Male	18-24 years	Single	Nuclear	<5	Upper class	Rural	Yes	Normal (7-9 hours)	Yes	5-6 hours	No	No	Normal	Mild	Moderate	36
Male	18-24 years	Single	Nuclear	<5	Upper class	Rural	No	More than normal	Yes	2-4 hours	Yes	No	Moderate	Normal	Normal	36
Male	25-29 years	Single	Nuclear	<5	Upper class	Rural	No	Normal (7-9 hours)	Yes	2-4 hours	Yes	No	Mild	Moderate	Mild	40
Male	25-29 years	Single	Nuclear	<5	Upper class	Rural	Yes	Normal (7-9 hours)	Yes	5-6 hours	No	No	Mild	Severe	Mild	44
Male	25-29 years	Single	Nuclear	<5	Upper class	Rural	Yes	Normal (7-9 hours)	No	>6 hours	No	No	Moderate	Mild	Moderate	48
Male	18-24 years	Single	Nuclear	<5	Upper class	Rural	No	Less than normal	No	>6 hours	No	No	Moderate	Normal	Severe	52
Male	18-24 years	Single	Nuclear	<5	Upper class	Rural	Yes	More than normal	Yes	5-6 hours	No	Yes	Moderate	Moderate	Moderate	54
Male	18-24 years	Single	Nuclear	<5	Upper class	Rural	No	Normal (7-9 hours)	Yes	<2 hours	No	No	Extremely severe	Mild	Extremely severe	74
Male	18-24 years	Single	Nuclear	<5	Upper class	Rural	No	Normal (7-9 hours)	Yes	2-4 hours	No	No	Moderate	Moderate	Mild	44
Male	18-24 years	Single	Nuclear	<5	Upper class	Rural	Yes	Normal (7-9 hours)	Yes	5-6 hours	Yes	No	Normal	Moderate	Normal	24
Male	18-24 years	Single	Nuclear	<5	Upper class	Rural	Yes	Normal (7-9 hours)	Yes	2-4 hours	Yes	No	Normal	Normal	Normal	8
Male	18-24 years	Single	Nuclear	<5	Upper class	Rural	Yes	Normal (7-9 hours)	No	2-4 hours	Yes	No	Severe	Moderate	Moderate	56
Male	18-24 years	Single	Nuclear	<5	Upper class	Rural	Yes	Normal (7-9 hours)	No	2-4 hours	Yes	Yes	Moderate	Moderate	Mild	46
Male	18-24 years	Single	Nuclear	<5	Upper class	Rural	No	Normal (7-9 hours)	Yes	>6 hours	Yes	No	Mild	Moderate	Mild	40
Male	18-24 years	Single	Nuclear	<5	Upper class	Rural	Yes	Less than normal	Yes	<2 hours	Yes	No	Normal	Mild	Normal	20
Male	18-24 years	Single	Nuclear	<5	Upper class	Rural	Yes	Less than normal	Yes	<2 hours	Yes	No	Normal	Mild	Normal	24
Male	18-24 years	Single	Nuclear	<5	Upper class	Rural	No	Normal (7-9 hours)	No	>6 hours	No	Yes	Extremely severe	Severe	Extremely severe	86
Male	18-24 years	Single	Nuclear	<5	Upper class	Rural	Yes	Normal (7-9 hours)	Yes	2-4 hours	Yes	No	Mild	Severe	Normal	40
Male	18-24 years	Single	Nuclear	<5	Upper class	Rural	No	Normal (7-9 hours)	Yes	5-6 hours	No	No	Severe	Mild	Severe	60
Male	18-24 years	Single	Nuclear	<5	Upper class	Rural	Yes	More than normal	Yes	>6 hours	Yes	No	Normal	Moderate	Normal	22
Male	18-24 years	Single	Nuclear	<5	Upper class	Rural	No	Normal (7-9 hours)	Yes	>6 hours	No	No	Moderate	Moderate	Extremely severe	68
Male	18-24 years	Single	Nuclear	<5	Upper class	Rural	No	Normal (7-9 hours)	Yes	>6 hours	No	No	Mild	Normal	Normal	18
Male	18-24 years	Single	Nuclear	<5	Upper class	Rural	No	Normal (7-9 hours)	No	5-6 hours	No	No	Moderate	Moderate	Mild	46
Male	18-24 years	Single	Nuclear	<5	Upper class	Rural	No	Normal (7-9 hours)	Yes	2-4 hours	No	No	Moderate	Normal	Normal	28
Male	18-24 years	Single	Nuclear	<5	Upper class	Rural	Yes	More than normal	Yes	>6 hours	No	No	Normal	Normal	Normal	16
Male	18-24 years	Single	Nuclear	<5	Upper class	Rural	Yes	Less than normal	Yes	2-4 hours	Yes	Yes	Normal	Normal	Normal	10
Male	18-24 years	Single	Nuclear	<5	Upper class	Rural	No	Normal (7-9 hours)	Yes	2-4 hours	No	No	Moderate	Normal	Normal	34
Male	25-29 years	Single	Nuclear	<5	Upper class	Rural	No	Normal (7-9 hours)	Yes	>6 hours	Yes	No	Mild	Severe	Severe	58
Male	25-29 years	Single	Nuclear	<5	Upper class	Rural	No	Normal (7-9 hours)	Yes	2-4 hours	Yes	No	Normal	Normal	Normal	18
Male	25-29 years	Single	Nuclear	<5	Upper class	Rural	No	Normal (7-9 hours)	Yes	5-6 hours	Yes	No	Moderate	Extremely severe	Moderate	62
Male	25-29 years	Single	Nuclear	<5	Upper class	Rural	Yes	Normal (7-9 hours)	Yes	<2 hours	Yes	No	Mild	Normal	Normal	20
Male	25-29 years	Single	Nuclear	<5	Upper class	Rural	No	Normal (7-9 hours)	Yes	>6 hours	No	No	Mild	Severe	Severe	56
Male	25-29 years	Single	Nuclear	<5	Upper class	Rural	Yes	Normal (7-9 hours)	Yes	2-4 hours	No	No	Extremely severe	Extremely severe	Extremely severe	102
Male	18-24 years	Single	Nuclear	<5	Upper class	Rural	Yes	Normal (7-9 hours)	Yes	>6 hours	No	No	Normal	Normal	Normal	4
Male	18-24 years	Single	Nuclear	<5	Upper class	Rural	No	More than normal	Yes	>6 hours	Yes	No	Mild	Normal	Mild	30
Male	18-24 years	Single	Nuclear	<5	Upper class	Rural	No	Normal (7-9 hours)	Yes	>6 hours	No	No	Mild	Normal	Moderate	38
Male	18-24 years	Single	Nuclear	<5	Upper class	Rural	No	Normal (7-9 hours)	Yes	2-4 hours	No	Yes	Normal	Normal	Normal	8
Male	18-24 years	Single	Nuclear	<5	Upper class	Rural	No	Normal (7-9 hours)	Yes	2-4 hours	No	No	Moderate	Mild	Mild	40
Male	18-24 years	Single	Nuclear	<5	Upper class	Rural	Yes	Normal (7-9 hours)	Yes	2-4 hours	No	No	Moderate	Moderate	Mild	50
Male	18-24 years	Single	Nuclear	<5	Upper class	Rural	Yes	Normal (7-9 hours)	Yes	2-4 hours	Yes	No	Mild	Severe	Moderate	50
Male	18-24 years	Single	Nuclear	<5	Upper class	Rural	No	Normal (7-9 hours)	Yes	>6 hours	No	No	Moderate	Extremely severe	Severe	66
Male	18-24 years	Single	Nuclear	<5	Upper class	Rural	Yes	Normal (7-9 hours)	Yes	5-6 hours	No	No	Normal	Moderate	Mild	36
Male	18-24 years	Single	Nuclear	<5	Upper class	Rural	Yes	Normal (7-9 hours)	Yes	5-6 hours	Yes	No	Normal	Moderate	Normal	28
Male	18-24 years	Single	Nuclear	<5	Upper class	Rural	No	Normal (7-9 hours)	Yes	>6 hours	No	Yes	Extremely severe	Extremely severe	Extremely severe	84
Male	18-24 years	Single	Nuclear	<5	Upper class	Rural	No	Normal (7-9 hours)	Yes	<2 hours	No	No	Moderate	Severe	Mild	48
Male	18-24 years	Single	Nuclear	<5	Upper class	Rural	No	Normal (7-9 hours)	Yes	>6 hours	No	No	Mild	Moderate	Severe	54
Male	18-24 years	Single	Nuclear	<5	Upper class	Rural	Yes	Normal (7-9 hours)	Yes	5-6 hours	Yes	No	Mild	Normal	Normal	24
Male	18-24 years	Single	Nuclear	<5	Upper class	Rural	No	Normal (7-9 hours)	Yes	2-4 hours	Yes	Yes	Mild	Moderate	Mild	40
Male	18-24 years	Single	Nuclear	<5	Upper class	Rural	Yes	Normal (7-9 hours)	Yes	<2 hours	Yes	Yes	Normal	Normal	Normal	4
Male	18-24 years	Single	Nuclear	<5	Upper class	Rural	Yes	Normal (7-9 hours)	Yes	2-4 hours	Yes	No	Severe	Extremely severe	Moderate	70
Male	18-24 years	Single	Nuclear	<5	Upper class	Rural	Yes	More than normal	Yes	>6 hours	Yes	No	Normal	Moderate	Normal	34
Male	18-24 years	Single	Nuclear	<5	Upper class	Rural	No	Less than normal	No	2-4 hours	Yes	Yes	Normal	Normal	Normal	6
Male	25-29 years	Single	Nuclear	<5	Upper class	Rural	No	More than normal	Yes	2-4 hours	Yes	No	Normal	Normal	Normal	16
Male	25-29 years	Single	Nuclear	<5	Upper class	Rural	No	More than normal	Yes	2-4 hours	No	No	Extremely severe	Extremely severe	Extremely severe	98
Male	25-29 years	Single	Nuclear	<5	Upper class	Rural	Yes	More than normal	Yes	2-4 hours	Yes	Yes	Mild	Moderate	Mild	38
Male	25-29 years	Single	Nuclear	<5	Upper class	Rural	No	Normal (7-9 hours)	Yes	>6 hours	Yes	No	Moderate	Normal	Normal	30
Male	25-29 years	Single	Nuclear	<5	Upper class	Rural	No	Normal (7-9 hours)	Yes	2-4 hours	Yes	Yes	Normal	Normal	Mild	28
Male	25-29 years	Single	Nuclear	<5	Upper class	Rural	No	Less than normal	No	>6 hours	No	Yes	Moderate	Severe	Severe	64
Male	25-29 years	Single	Nuclear	<5	Upper class	Rural	Yes	More than normal	Yes	5-6 hours	Yes	No	Normal	Normal	Normal	0
Male	25-29 years	Single	Nuclear	<5	Upper class	Rural	No	Normal (7-9 hours)	Yes	2-4 hours	Yes	No	Moderate	Normal	Normal	32
Male	25-29 years	Single	Nuclear	<5	Upper class	Rural	Yes	More than normal	No	5-6 hours	No	Yes	Mild	Normal	Normal	24
Male	25-29 years	Single	Nuclear	<5	Upper class	Rural	Yes	Normal (7-9 hours)	Yes	2-4 hours	No	Yes	Moderate	Moderate	Mild	42
Male	25-29 years	Single	Nuclear	<5	Upper class	Rural	Yes	Normal (7-9 hours)	No	2-4 hours	No	No	Moderate	Severe	Moderate	58
Male	18-24 years	Single	Nuclear	≥5	Upper class	Rural	Yes	Normal (7-9 hours)	Yes	>6 hours	Yes	No	Severe	Extremely severe	Severe	68
Male	18-24 years	Single	Nuclear	≥5	Upper class	Rural	Yes	Normal (7-9 hours)	Yes	2-4 hours	No	No	Normal	Normal	Normal	10
Male	18-24 years	Single	Nuclear	≥5	Upper class	Rural	No	Normal (7-9 hours)	Yes	2-4 hours	No	No	Normal	Normal	Normal	6
Male	18-24 years	Single	Nuclear	≥5	Upper class	Rural	Yes	Normal (7-9 hours)	Yes	>6 hours	Yes	No	Normal	Normal	Normal	8
Male	18-24 years	Single	Nuclear	≥5	Upper class	Rural	Yes	Normal (7-9 hours)	Yes	2-4 hours	No	Yes	Severe	Extremely severe	Severe	72
Male	18-24 years	Single	Nuclear	≥5	Upper class	Rural	No	Normal (7-9 hours)	Yes	>6 hours	Yes	No	Moderate	Moderate	Severe	62
Male	18-24 years	Single	Nuclear	≥5	Upper class	Rural	Yes	Normal (7-9 hours)	Yes	2-4 hours	Yes	No	Normal	Normal	Normal	4
Male	18-24 years	Single	Nuclear	≥5	Upper class	Rural	No	Normal (7-9 hours)	Yes	5-6 hours	Yes	No	Severe	Extremely severe	Severe	72
Male	18-24 years	Single	Nuclear	≥5	Upper class	Rural	Yes	Normal (7-9 hours)	Yes	>6 hours	No	No	Moderate	Severe	Mild	52
Male	18-24 years	Single	Nuclear	≥5	Upper class	Rural	Yes	Normal (7-9 hours)	Yes	5-6 hours	No	Yes	Moderate	Severe	Mild	46
Male	18-24 years	Single	Nuclear	≥5	Upper class	Rural	No	Normal (7-9 hours)	Yes	2-4 hours	Yes	No	Normal	Normal	Normal	0
Male	18-24 years	Single	Nuclear	≥5	Upper class	Rural	No	Normal (7-9 hours)	No	>6 hours	No	No	Moderate	Severe	Severe	66
Male	18-24 years	Single	Nuclear	≥5	Upper class	Rural	Yes	More than normal	No	2-4 hours	Yes	No	Normal	Normal	Normal	0
Male	18-24 years	Single	Nuclear	≥5	Upper class	Rural	Yes	More than normal	Yes	2-4 hours	No	No	Mild	Moderate	Normal	36
Male	18-24 years	Single	Nuclear	≥5	Upper class	Rural	Yes	Normal (7-9 hours)	Yes	2-4 hours	No	No	Normal	Normal	Normal	16
Male	18-24 years	Single	Nuclear	≥5	Upper class	Rural	No	More than normal	Yes	5-6 hours	No	Yes	Extremely severe	Moderate	Severe	64
Male	25-29 years	Single	Nuclear	≥5	Upper class	Rural	Yes	Less than normal	No	2-4 hours	No	No	Severe	Extremely severe	Severe	74
Male	25-29 years	Single	Nuclear	≥5	Upper class	Rural	No	Normal (7-9 hours)	Yes	>6 hours	No	Yes	Severe	Extremely severe	Severe	86
Male	25-29 years	Single	Nuclear	≥5	Upper class	Rural	No	Normal (7-9 hours)	Yes	>6 hours	No	Yes	Moderate	Extremely severe	Severe	74
Male	25-29 years	Single	Nuclear	≥5	Upper class	Rural	Yes	Normal (7-9 hours)	Yes	2-4 hours	No	Yes	Extremely severe	Extremely severe	Severe	84
Male	25-29 years	Single	Nuclear	≥5	Upper class	Rural	No	Normal (7-9 hours)	No	2-4 hours	Yes	No	Severe	Severe	Moderate	66
Male	25-29 years	Single	Nuclear	≥5	Upper class	Rural	Yes	Less than normal	No	5-6 hours	Yes	No	Severe	Extremely severe	Extremely severe	94
Male	18-24 years	Single	Nuclear	≥5	Upper class	Rural	No	More than normal	Yes	<2 hours	No	No	Moderate	Mild	Moderate	52
Male	18-24 years	Single	Nuclear	≥5	Upper class	Rural	Yes	More than normal	Yes	5-6 hours	Yes	No	Normal	Normal	Normal	12
Male	18-24 years	Single	Nuclear	≥5	Upper class	Rural	Yes	Normal (7-9 hours)	Yes	5-6 hours	Yes	No	Normal	Normal	Normal	0
Male	18-24 years	Single	Nuclear	≥5	Upper class	Rural	Yes	Normal (7-9 hours)	Yes	>6 hours	Yes	No	Normal	Normal	Normal	4
Male	18-24 years	Single	Nuclear	≥5	Upper class	Rural	Yes	Normal (7-9 hours)	Yes	5-6 hours	Yes	No	Normal	Normal	Normal	8
Male	18-24 years	Single	Nuclear	≥5	Upper class	Rural	Yes	Normal (7-9 hours)	No	5-6 hours	Yes	No	Normal	Normal	Normal	0
Male	18-24 years	Single	Nuclear	≥5	Upper class	Rural	Yes	Normal (7-9 hours)	Yes	5-6 hours	Yes	No	Normal	Normal	Normal	0
Male	18-24 years	Single	Nuclear	≥5	Upper class	Rural	Yes	Less than normal	No	5-6 hours	Yes	No	Normal	Normal	Normal	0
Male	18-24 years	Single	Nuclear	≥5	Upper class	Rural	Yes	More than normal	Yes	>6 hours	Yes	No	Normal	Normal	Normal	10
Male	25-29 years	Single	Nuclear	≥5	Upper class	Rural	No	Normal (7-9 hours)	No	>6 hours	Yes	Yes	Moderate	Moderate	Normal	42
Male	18-24 years	Single	Nuclear	≥5	Upper class	Rural	No	Less than normal	No	5-6 hours	No	No	Moderate	Severe	Severe	64
Male	18-24 years	Single	Nuclear	<5	Upper class	Rural	No	Normal (7-9 hours)	Yes	2-4 hours	No	No	Mild	Normal	Normal	20
Male	18-24 years	Single	Nuclear	<5	Upper class	Rural	Yes	Normal (7-9 hours)	Yes	2-4 hours	Yes	No	Normal	Normal	Normal	14
Male	18-24 years	Single	Nuclear	<5	Lower class	Urban	No	Normal (7-9 hours)	No	>6 hours	No	No	Severe	Extremely severe	Severe	74
Male	18-24 years	Single	Nuclear	<5	Lower class	Urban	Yes	Normal (7-9 hours)	Yes	<2 hours	Yes	No	Normal	Normal	Normal	8
Male	18-24 years	Single	Nuclear	<5	Lower class	Urban	No	Normal (7-9 hours)	Yes	>6 hours	No	No	Moderate	Normal	Moderate	46
Male	18-24 years	Single	Nuclear	<5	Lower class	Urban	Yes	Less than normal	Yes	2-4 hours	No	No	Extremely severe	Normal	Normal	42
Male	18-24 years	Single	Nuclear	<5	Lower class	Urban	Yes	Normal (7-9 hours)	Yes	2-4 hours	Yes	No	Moderate	Severe	Severe	62
Male	18-24 years	Single	Nuclear	<5	Lower class	Urban	No	Normal (7-9 hours)	No	>6 hours	No	Yes	Severe	Mild	Severe	62
Male	25-29 years	Single	Nuclear	<5	Lower class	Urban	Yes	Normal (7-9 hours)	No	5-6 hours	No	No	Moderate	Severe	Moderate	58
Male	25-29 years	Single	Nuclear	<5	Lower class	Urban	No	Less than normal	No	>6 hours	Yes	No	Normal	Severe	Normal	26
Male	25-29 years	Single	Nuclear	<5	Lower class	Urban	Yes	Less than normal	Yes	2-4 hours	Yes	No	Mild	Moderate	Severe	50
Male	25-29 years	Single	Nuclear	<5	Lower class	Urban	Yes	Normal (7-9 hours)	Yes	>6 hours	Yes	Yes	Moderate	Normal	Normal	30
Male	25-29 years	Single	Nuclear	<5	Lower class	Urban	Yes	Normal (7-9 hours)	Yes	>6 hours	Yes	Yes	Moderate	Normal	Normal	30
Male	25-29 years	Single	Nuclear	<5	Lower class	Urban	Yes	Normal (7-9 hours)	Yes	>6 hours	Yes	Yes	Moderate	Normal	Normal	30
Male	18-24 years	Single	Nuclear	<5	Lower class	Urban	Yes	Normal (7-9 hours)	Yes	<2 hours	Yes	No	Mild	Normal	Moderate	36
Male	18-24 years	Single	Nuclear	<5	Lower class	Urban	No	Normal (7-9 hours)	No	>6 hours	No	No	Moderate	Normal	Severe	46
Male	18-24 years	Single	Nuclear	<5	Lower class	Urban	No	More than normal	Yes	>6 hours	No	Yes	Severe	Mild	Severe	58
Male	18-24 years	Single	Nuclear	<5	Lower class	Urban	No	Normal (7-9 hours)	Yes	>6 hours	No	Yes	Severe	Normal	Moderate	52
Male	18-24 years	Single	Nuclear	<5	Lower class	Urban	No	Normal (7-9 hours)	Yes	5-6 hours	No	Yes	Severe	Moderate	Moderate	58
Male	18-24 years	Single	Nuclear	<5	Lower class	Urban	Yes	Normal (7-9 hours)	Yes	2-4 hours	Yes	No	Normal	Normal	Normal	16
Male	18-24 years	Single	Nuclear	<5	Lower class	Urban	Yes	Normal (7-9 hours)	Yes	>6 hours	No	No	Extremely severe	Extremely severe	Extremely severe	102
Male	18-24 years	Single	Nuclear	<5	Lower class	Urban	Yes	Normal (7-9 hours)	Yes	5-6 hours	Yes	No	Extremely severe	Moderate	Severe	72
Male	18-24 years	Single	Nuclear	<5	Lower class	Urban	No	Normal (7-9 hours)	Yes	2-4 hours	Yes	No	Moderate	Moderate	Normal	42
Male	18-24 years	Single	Nuclear	<5	Lower class	Urban	No	Less than normal	Yes	2-4 hours	Yes	No	Moderate	Normal	Moderate	44
Male	18-24 years	Single	Nuclear	<5	Lower class	Urban	No	Less than normal	Yes	2-4 hours	Yes	No	Moderate	Normal	Moderate	44
Male	18-24 years	Single	Nuclear	<5	Lower class	Urban	Yes	Normal (7-9 hours)	Yes	2-4 hours	No	No	Moderate	Mild	Normal	36
Male	18-24 years	Single	Nuclear	<5	Lower class	Urban	Yes	More than normal	Yes	2-4 hours	Yes	No	Moderate	Moderate	Normal	42
Male	18-24 years	Single	Nuclear	<5	Lower class	Urban	No	Less than normal	No	2-4 hours	No	Yes	Normal	Normal	Normal	8
Male	18-24 years	Single	Nuclear	<5	Lower class	Urban	Yes	Less than normal	Yes	<2 hours	Yes	No	Normal	Normal	Normal	14
Male	18-24 years	Single	Nuclear	<5	Lower class	Urban	No	Normal (7-9 hours)	Yes	5-6 hours	No	No	Moderate	Moderate	Mild	40
Male	18-24 years	Single	Nuclear	<5	Lower class	Urban	Yes	Normal (7-9 hours)	Yes	2-4 hours	Yes	Yes	Mild	Moderate	Mild	36
Male	18-24 years	Single	Nuclear	<5	Lower class	Urban	No	Normal (7-9 hours)	No	>6 hours	No	No	Extremely severe	Moderate	Moderate	68
Male	18-24 years	Single	Nuclear	<5	Lower class	Urban	Yes	Less than normal	Yes	>6 hours	No	No	Moderate	Severe	Moderate	62
Male	25-29 years	Single	Nuclear	<5	Lower class	Urban	No	Normal (7-9 hours)	Yes	5-6 hours	Yes	No	Moderate	Moderate	Mild	42
Male	25-29 years	Single	Nuclear	<5	Lower class	Urban	No	Normal (7-9 hours)	Yes	2-4 hours	No	Yes	Severe	Normal	Severe	56
Male	25-29 years	Single	Nuclear	<5	Lower class	Urban	No	Normal (7-9 hours)	Yes	2-4 hours	Yes	No	Normal	Normal	Normal	8
Male	25-29 years	Single	Nuclear	<5	Lower class	Urban	No	Less than normal	Yes	>6 hours	No	No	Moderate	Extremely severe	Moderate	60
Male	25-29 years	Single	Nuclear	<5	Lower class	Urban	No	Normal (7-9 hours)	Yes	>6 hours	No	Yes	Extremely severe	Moderate	Severe	70
Male	25-29 years	Single	Nuclear	<5	Lower class	Urban	No	Normal (7-9 hours)	Yes	>6 hours	No	No	Moderate	Extremely severe	Moderate	58
Male	25-29 years	Single	Nuclear	<5	Lower class	Urban	No	Normal (7-9 hours)	Yes	2-4 hours	No	No	Severe	Severe	Severe	68
Male	18-24 years	Single	Nuclear	<5	Lower class	Urban	Yes	More than normal	Yes	>6 hours	No	No	Mild	Mild	Normal	30
Male	18-24 years	Single	Nuclear	<5	Lower class	Urban	No	Less than normal	No	5-6 hours	Yes	No	Moderate	Extremely severe	Moderate	70
Male	18-24 years	Single	Nuclear	<5	Lower class	Urban	Yes	Normal (7-9 hours)	Yes	>6 hours	Yes	No	Extremely severe	Extremely severe	Moderate	82
Male	18-24 years	Single	Nuclear	<5	Lower class	Urban	Yes	Less than normal	Yes	5-6 hours	Yes	No	Normal	Normal	Normal	18
Male	18-24 years	Single	Nuclear	<5	Lower class	Urban	Yes	Normal (7-9 hours)	Yes	5-6 hours	No	No	Moderate	Severe	Moderate	56
Male	18-24 years	Single	Nuclear	<5	Lower class	Urban	Yes	Normal (7-9 hours)	Yes	>6 hours	No	Yes	Mild	Mild	Normal	30
Male	18-24 years	Single	Nuclear	<5	Lower class	Urban	Yes	Normal (7-9 hours)	Yes	>6 hours	No	No	Moderate	Moderate	Mild	46
Male	18-24 years	Single	Nuclear	<5	Lower class	Urban	Yes	Normal (7-9 hours)	Yes	>6 hours	No	No	Moderate	Moderate	Mild	44
Male	18-24 years	Single	Nuclear	<5	Lower class	Urban	No	Less than normal	No	>6 hours	No	No	Moderate	Mild	Normal	42
Male	18-24 years	Single	Nuclear	<5	Lower class	Urban	No	Normal (7-9 hours)	Yes	2-4 hours	No	Yes	Moderate	Moderate	Moderate	50
Male	18-24 years	Single	Nuclear	<5	Lower class	Urban	No	Less than normal	Yes	>6 hours	Yes	No	Normal	Mild	Mild	28
Male	18-24 years	Single	Nuclear	<5	Lower class	Urban	Yes	Normal (7-9 hours)	Yes	>6 hours	No	No	Severe	Moderate	Severe	66
Male	18-24 years	Single	Nuclear	<5	Lower class	Urban	No	Less than normal	Yes	5-6 hours	Yes	No	Mild	Severe	Normal	38
Male	18-24 years	Single	Nuclear	<5	Lower class	Urban	No	Normal (7-9 hours)	Yes	5-6 hours	Yes	No	Moderate	Severe	Mild	54
Male	18-24 years	Single	Nuclear	<5	Lower class	Urban	No	Normal (7-9 hours)	No	5-6 hours	No	No	Mild	Moderate	Severe	56
Male	25-29 years	Single	Nuclear	<5	Lower class	Urban	No	Less than normal	No	2-4 hours	No	Yes	Extremely severe	Moderate	Severe	68
Male	25-29 years	Single	Nuclear	<5	Lower class	Urban	Yes	Normal (7-9 hours)	Yes	2-4 hours	Yes	Yes	Normal	Normal	Normal	2
Male	25-29 years	Single	Nuclear	<5	Lower class	Urban	No	Normal (7-9 hours)	Yes	5-6 hours	Yes	Yes	Moderate	Normal	Normal	26
Male	25-29 years	Single	Nuclear	<5	Lower class	Urban	Yes	Normal (7-9 hours)	No	5-6 hours	No	No	Moderate	Moderate	Mild	50
Male	18-24 years	Single	Nuclear	≥5	Lower class	Urban	Yes	Normal (7-9 hours)	Yes	2-4 hours	No	No	Mild	Moderate	Moderate	42
Male	18-24 years	Single	Nuclear	≥5	Lower class	Urban	Yes	Less than normal	Yes	>6 hours	Yes	No	Moderate	Moderate	Mild	42
Male	18-24 years	Single	Nuclear	≥5	Lower class	Urban	No	Normal (7-9 hours)	Yes	2-4 hours	Yes	Yes	Normal	Normal	Moderate	30
Male	25-29 years	Single	Nuclear	≥5	Lower class	Urban	Yes	Normal (7-9 hours)	Yes	5-6 hours	Yes	Yes	Mild	Moderate	Mild	40
Male	25-29 years	Single	Nuclear	≥5	Lower class	Urban	No	Normal (7-9 hours)	Yes	2-4 hours	Yes	No	Mild	Moderate	Mild	38
Male	25-29 years	Single	Nuclear	≥5	Lower class	Urban	No	Normal (7-9 hours)	Yes	2-4 hours	Yes	Yes	Normal	Extremely severe	Moderate	56
Male	25-29 years	Single	Nuclear	≥5	Lower class	Urban	No	Normal (7-9 hours)	Yes	2-4 hours	Yes	Yes	Normal	Extremely severe	Moderate	56
Male	25-29 years	Single	Nuclear	≥5	Lower class	Urban	Yes	Normal (7-9 hours)	No	>6 hours	No	Yes	Extremely severe	Extremely severe	Extremely severe	120
Male	18-24 years	Single	Nuclear	≥5	Lower class	Urban	No	Less than normal	Yes	>6 hours	Yes	No	Moderate	Normal	Normal	32
Male	18-24 years	Single	Nuclear	≥5	Lower class	Urban	No	Normal (7-9 hours)	Yes	>6 hours	No	No	Severe	Extremely severe	Severe	86
Male	25-29 years	Single	Nuclear	≥5	Lower class	Urban	No	Normal (7-9 hours)	Yes	2-4 hours	No	No	Extremely severe	Moderate	Severe	74
Male	18-24 years	Single	Nuclear	<5	Lower class	Urban	No	Normal (7-9 hours)	Yes	>6 hours	No	No	Extremely severe	Extremely severe	Extremely severe	110
Male	18-24 years	Single	Nuclear	<5	Middle class	Urban	Yes	More than normal	Yes	5-6 hours	Yes	No	Normal	Normal	Normal	10
Male	25-29 years	Single	Nuclear	<5	Middle class	Urban	Yes	More than normal	Yes	>6 hours	No	No	Moderate	Mild	Moderate	46
Male	25-29 years	Single	Nuclear	<5	Middle class	Urban	Yes	Normal (7-9 hours)	Yes	2-4 hours	Yes	No	Moderate	Severe	Severe	62
Male	25-29 years	Single	Nuclear	<5	Middle class	Urban	No	Less than normal	Yes	2-4 hours	No	No	Extremely severe	Extremely severe	Extremely severe	98
Male	25-29 years	Single	Nuclear	<5	Middle class	Urban	Yes	Normal (7-9 hours)	Yes	>6 hours	Yes	Yes	Moderate	Severe	Mild	54
Male	18-24 years	Single	Nuclear	<5	Middle class	Urban	Yes	Normal (7-9 hours)	Yes	2-4 hours	No	No	Normal	Moderate	Normal	32
Male	18-24 years	Single	Nuclear	<5	Middle class	Urban	No	Normal (7-9 hours)	Yes	2-4 hours	No	No	Moderate	Extremely severe	Severe	68
Male	18-24 years	Single	Nuclear	<5	Middle class	Urban	Yes	More than normal	Yes	>6 hours	No	No	Normal	Normal	Moderate	36
Male	18-24 years	Single	Nuclear	<5	Middle class	Urban	No	Normal (7-9 hours)	Yes	2-4 hours	No	No	Mild	Mild	Moderate	40
Male	18-24 years	Single	Nuclear	<5	Middle class	Urban	Yes	Normal (7-9 hours)	Yes	2-4 hours	No	No	Mild	Mild	Mild	36
Male	18-24 years	Single	Nuclear	<5	Middle class	Urban	No	Normal (7-9 hours)	Yes	>6 hours	No	No	Moderate	Severe	Severe	64
Male	18-24 years	Single	Nuclear	<5	Middle class	Urban	No	Normal (7-9 hours)	No	5-6 hours	No	No	Extremely severe	Extremely severe	Extremely severe	90
Male	18-24 years	Single	Nuclear	<5	Middle class	Urban	No	Normal (7-9 hours)	Yes	5-6 hours	No	No	Moderate	Moderate	Mild	50
Male	18-24 years	Single	Nuclear	<5	Middle class	Urban	No	Normal (7-9 hours)	Yes	>6 hours	No	No	Moderate	Normal	Normal	34
Male	18-24 years	Single	Nuclear	<5	Middle class	Urban	Yes	More than normal	Yes	5-6 hours	Yes	No	Normal	Normal	Normal	0
Male	18-24 years	Single	Nuclear	<5	Middle class	Urban	Yes	Less than normal	Yes	5-6 hours	No	No	Normal	Normal	Normal	14
Male	18-24 years	Single	Nuclear	<5	Middle class	Urban	No	Normal (7-9 hours)	Yes	5-6 hours	No	No	Moderate	Mild	Severe	54
Male	18-24 years	Single	Nuclear	<5	Middle class	Urban	No	More than normal	Yes	5-6 hours	No	No	Normal	Normal	Normal	12
Male	18-24 years	Single	Nuclear	<5	Middle class	Urban	No	Normal (7-9 hours)	Yes	>6 hours	No	No	Extremely severe	Extremely severe	Extremely severe	98
Male	18-24 years	Single	Nuclear	<5	Middle class	Urban	Yes	Normal (7-9 hours)	Yes	<2 hours	No	No	Normal	Normal	Normal	2
Male	18-24 years	Single	Nuclear	<5	Middle class	Urban	No	More than normal	Yes	>6 hours	No	No	Mild	Severe	Normal	42
Male	18-24 years	Single	Nuclear	<5	Middle class	Urban	Yes	Normal (7-9 hours)	Yes	<2 hours	Yes	No	Normal	Normal	Normal	16
Male	18-24 years	Single	Nuclear	<5	Middle class	Urban	Yes	Normal (7-9 hours)	No	>6 hours	No	Yes	Severe	Extremely severe	Extremely severe	86
Male	18-24 years	Single	Nuclear	<5	Middle class	Urban	Yes	More than normal	Yes	5-6 hours	No	No	Severe	Moderate	Severe	66
Male	18-24 years	Single	Nuclear	<5	Middle class	Urban	No	Normal (7-9 hours)	Yes	5-6 hours	No	Yes	Moderate	Mild	Normal	40
Male	18-24 years	Single	Nuclear	<5	Middle class	Urban	No	Normal (7-9 hours)	Yes	2-4 hours	No	No	Normal	Normal	Normal	16
Male	18-24 years	Single	Nuclear	<5	Middle class	Urban	Yes	Normal (7-9 hours)	Yes	<2 hours	No	Yes	Moderate	Moderate	Mild	42
Male	18-24 years	Single	Nuclear	<5	Middle class	Urban	Yes	Normal (7-9 hours)	Yes	<2 hours	No	Yes	Moderate	Normal	Mild	40
Male	18-24 years	Single	Nuclear	<5	Middle class	Urban	No	Less than normal	Yes	>6 hours	No	Yes	Moderate	Normal	Moderate	44
Male	18-24 years	Single	Nuclear	<5	Middle class	Urban	No	Normal (7-9 hours)	Yes	5-6 hours	No	No	Moderate	Moderate	Severe	60
Male	25-29 years	Single	Nuclear	<5	Middle class	Urban	No	Normal (7-9 hours)	No	>6 hours	No	No	Severe	Mild	Moderate	58
Male	25-29 years	Single	Nuclear	<5	Middle class	Urban	No	Normal (7-9 hours)	Yes	2-4 hours	Yes	No	Moderate	Moderate	Normal	32
Male	25-29 years	Single	Nuclear	<5	Middle class	Urban	Yes	Normal (7-9 hours)	Yes	>6 hours	No	No	Moderate	Normal	Severe	50
Male	25-29 years	Single	Nuclear	<5	Middle class	Urban	Yes	Normal (7-9 hours)	No	>6 hours	No	No	Extremely severe	Extremely severe	Extremely severe	98
Male	25-29 years	Single	Nuclear	<5	Middle class	Urban	Yes	Normal (7-9 hours)	Yes	2-4 hours	Yes	No	Mild	Normal	Normal	24
Male	25-29 years	Single	Nuclear	<5	Middle class	Urban	Yes	Normal (7-9 hours)	Yes	5-6 hours	Yes	No	Normal	Normal	Normal	18
Male	25-29 years	Single	Nuclear	<5	Middle class	Urban	Yes	Normal (7-9 hours)	Yes	>6 hours	No	Yes	Extremely severe	Extremely severe	Extremely severe	94
Male	25-29 years	Single	Nuclear	<5	Middle class	Urban	Yes	Normal (7-9 hours)	Yes	>6 hours	No	Yes	Extremely severe	Extremely severe	Extremely severe	94
Male	25-29 years	Single	Nuclear	<5	Middle class	Urban	Yes	Normal (7-9 hours)	Yes	>6 hours	Yes	No	Mild	Mild	Normal	26
Male	25-29 years	Single	Nuclear	<5	Middle class	Urban	Yes	Normal (7-9 hours)	Yes	>6 hours	No	No	Moderate	Mild	Mild	42
Male	25-29 years	Single	Nuclear	<5	Middle class	Urban	No	Normal (7-9 hours)	Yes	5-6 hours	Yes	No	Moderate	Extremely severe	Moderate	60
Male	25-29 years	Single	Nuclear	<5	Middle class	Urban	Yes	More than normal	Yes	5-6 hours	Yes	No	Extremely severe	Moderate	Severe	68
Male	25-29 years	Single	Nuclear	<5	Middle class	Urban	Yes	Normal (7-9 hours)	Yes	>6 hours	No	Yes	Extremely severe	Extremely severe	Severe	86
Male	25-29 years	Single	Nuclear	<5	Middle class	Urban	No	Less than normal	No	<2 hours	No	No	Moderate	Extremely severe	Moderate	60
Male	25-29 years	Single	Nuclear	<5	Middle class	Urban	No	Less than normal	Yes	2-4 hours	No	No	Mild	Severe	Mild	48
Male	25-29 years	Single	Nuclear	<5	Middle class	Urban	Yes	Normal (7-9 hours)	Yes	2-4 hours	Yes	Yes	Severe	Extremely severe	Moderate	72
Male	18-24 years	Single	Nuclear	<5	Middle class	Urban	No	More than normal	Yes	>6 hours	Yes	No	Normal	Severe	Mild	40
Male	18-24 years	Single	Nuclear	<5	Middle class	Urban	No	More than normal	Yes	2-4 hours	No	No	Moderate	Mild	Moderate	44
Male	18-24 years	Single	Nuclear	<5	Middle class	Urban	Yes	Normal (7-9 hours)	Yes	>6 hours	Yes	No	Normal	Normal	Normal	12
Male	18-24 years	Single	Nuclear	<5	Middle class	Urban	No	More than normal	Yes	>6 hours	No	No	Moderate	Extremely severe	Moderate	64
Male	18-24 years	Single	Nuclear	<5	Middle class	Urban	Yes	Normal (7-9 hours)	Yes	2-4 hours	Yes	No	Normal	Normal	Normal	12
Male	18-24 years	Single	Nuclear	<5	Middle class	Urban	No	Normal (7-9 hours)	Yes	5-6 hours	No	Yes	Mild	Severe	Severe	58
Male	18-24 years	Single	Nuclear	<5	Middle class	Urban	Yes	Normal (7-9 hours)	Yes	>6 hours	No	Yes	Severe	Severe	Severe	74
Male	18-24 years	Single	Nuclear	<5	Middle class	Urban	No	Less than normal	No	>6 hours	No	No	Extremely severe	Extremely severe	Extremely severe	102
Male	18-24 years	Single	Nuclear	<5	Middle class	Urban	Yes	Normal (7-9 hours)	Yes	5-6 hours	No	No	Normal	Normal	Normal	22
Male	18-24 years	Single	Nuclear	<5	Middle class	Urban	Yes	Normal (7-9 hours)	Yes	<2 hours	Yes	No	Mild	Normal	Normal	26
Male	18-24 years	Single	Nuclear	<5	Middle class	Urban	Yes	Normal (7-9 hours)	Yes	>6 hours	Yes	No	Normal	Normal	Normal	16
Male	18-24 years	Single	Nuclear	<5	Middle class	Urban	No	Normal (7-9 hours)	Yes	>6 hours	No	No	Extremely severe	Mild	Moderate	58
Male	18-24 years	Single	Nuclear	<5	Middle class	Urban	Yes	Normal (7-9 hours)	Yes	<2 hours	Yes	No	Moderate	Normal	Moderate	46
Male	18-24 years	Single	Nuclear	<5	Middle class	Urban	Yes	Normal (7-9 hours)	Yes	5-6 hours	No	No	Normal	Normal	Normal	16
Male	18-24 years	Single	Nuclear	<5	Middle class	Urban	Yes	Normal (7-9 hours)	No	2-4 hours	No	No	Moderate	Mild	Mild	44
Male	18-24 years	Single	Nuclear	<5	Middle class	Urban	Yes	Less than normal	Yes	>6 hours	No	No	Extremely severe	Moderate	Normal	54
Male	18-24 years	Single	Nuclear	<5	Middle class	Urban	No	Normal (7-9 hours)	No	>6 hours	No	No	Normal	Normal	Normal	18
Male	18-24 years	Single	Nuclear	<5	Middle class	Urban	Yes	Normal (7-9 hours)	Yes	5-6 hours	No	No	Moderate	Normal	Normal	30
Male	18-24 years	Single	Nuclear	<5	Middle class	Urban	Yes	Normal (7-9 hours)	Yes	>6 hours	No	No	Mild	Normal	Normal	28
Male	18-24 years	Single	Nuclear	<5	Middle class	Urban	No	Normal (7-9 hours)	Yes	5-6 hours	No	No	Extremely severe	Extremely severe	Extremely severe	102
Male	18-24 years	Single	Nuclear	<5	Middle class	Urban	No	Normal (7-9 hours)	Yes	5-6 hours	No	No	Extremely severe	Extremely severe	Extremely severe	102
Male	18-24 years	Single	Nuclear	<5	Middle class	Urban	Yes	Normal (7-9 hours)	Yes	5-6 hours	No	Yes	Mild	Moderate	Severe	50
Male	18-24 years	Single	Nuclear	<5	Middle class	Urban	Yes	More than normal	No	>6 hours	No	No	Extremely severe	Severe	Severe	82
Male	18-24 years	Single	Nuclear	<5	Middle class	Urban	Yes	More than normal	Yes	>6 hours	No	No	Moderate	Moderate	Severe	60
Male	18-24 years	Single	Nuclear	<5	Middle class	Urban	No	Normal (7-9 hours)	Yes	>6 hours	No	No	Extremely severe	Extremely severe	Severe	80
Male	18-24 years	Single	Nuclear	<5	Middle class	Urban	Yes	Normal (7-9 hours)	Yes	5-6 hours	Yes	No	Moderate	Moderate	Moderate	48
Male	18-24 years	Single	Nuclear	<5	Middle class	Urban	Yes	Normal (7-9 hours)	Yes	5-6 hours	Yes	No	Moderate	Normal	Normal	34
Male	18-24 years	Single	Nuclear	<5	Middle class	Urban	No	Normal (7-9 hours)	Yes	5-6 hours	Yes	No	Normal	Normal	Mild	22
Male	18-24 years	Single	Nuclear	<5	Middle class	Urban	No	Normal (7-9 hours)	Yes	>6 hours	Yes	Yes	Normal	Mild	Normal	28
Male	18-24 years	Single	Nuclear	<5	Middle class	Urban	Yes	Normal (7-9 hours)	Yes	>6 hours	No	No	Moderate	Extremely severe	Severe	80
Male	18-24 years	Single	Nuclear	<5	Middle class	Urban	No	Normal (7-9 hours)	Yes	5-6 hours	No	Yes	Extremely severe	Extremely severe	Moderate	80
Male	18-24 years	Single	Nuclear	<5	Middle class	Urban	Yes	Normal (7-9 hours)	Yes	<2 hours	Yes	No	Mild	Mild	Mild	36
Male	18-24 years	Single	Nuclear	<5	Middle class	Urban	No	Normal (7-9 hours)	Yes	>6 hours	No	No	Mild	Extremely severe	Severe	58
Male	18-24 years	Single	Nuclear	<5	Middle class	Urban	No	Normal (7-9 hours)	Yes	5-6 hours	Yes	No	Moderate	Normal	Mild	34
Male	18-24 years	Single	Nuclear	<5	Middle class	Urban	No	More than normal	Yes	>6 hours	Yes	Yes	Extremely severe	Extremely severe	Severe	84
Male	18-24 years	Single	Nuclear	<5	Middle class	Urban	Yes	Less than normal	Yes	<2 hours	Yes	No	Normal	Moderate	Moderate	42
Male	18-24 years	Single	Nuclear	<5	Middle class	Urban	No	Less than normal	No	>6 hours	No	No	Moderate	Severe	Moderate	54
Male	18-24 years	Single	Nuclear	<5	Middle class	Urban	No	Normal (7-9 hours)	Yes	>6 hours	No	No	Mild	Severe	Mild	44
Male	18-24 years	Single	Nuclear	<5	Middle class	Urban	Yes	Normal (7-9 hours)	Yes	5-6 hours	Yes	No	Mild	Normal	Normal	26
Male	18-24 years	Single	Nuclear	<5	Middle class	Urban	Yes	Normal (7-9 hours)	Yes	5-6 hours	No	Yes	Moderate	Moderate	Moderate	56
Male	18-24 years	Single	Nuclear	<5	Middle class	Urban	Yes	Normal (7-9 hours)	Yes	5-6 hours	Yes	No	Moderate	Moderate	Moderate	48
Male	18-24 years	Single	Nuclear	<5	Middle class	Urban	Yes	Normal (7-9 hours)	Yes	<2 hours	Yes	No	Normal	Normal	Normal	14
Male	18-24 years	Single	Nuclear	<5	Middle class	Urban	No	More than normal	Yes	>6 hours	No	Yes	Extremely severe	Extremely severe	Severe	84
Male	18-24 years	Single	Nuclear	<5	Middle class	Urban	No	Normal (7-9 hours)	Yes	5-6 hours	No	No	Severe	Moderate	Extremely severe	72
Male	18-24 years	Single	Nuclear	<5	Middle class	Urban	No	Normal (7-9 hours)	Yes	2-4 hours	No	No	Normal	Normal	Normal	12
Male	18-24 years	Single	Nuclear	<5	Middle class	Urban	Yes	Normal (7-9 hours)	No	5-6 hours	No	No	Moderate	Moderate	Moderate	54
Male	18-24 years	Single	Nuclear	<5	Middle class	Urban	Yes	Normal (7-9 hours)	Yes	2-4 hours	No	Yes	Extremely severe	Severe	Severe	84
Male	18-24 years	Single	Nuclear	<5	Middle class	Urban	No	Less than normal	No	2-4 hours	No	No	Moderate	Extremely severe	Moderate	62
Male	18-24 years	Single	Nuclear	<5	Middle class	Urban	No	Normal (7-9 hours)	Yes	>6 hours	Yes	Yes	Mild	Extremely severe	Moderate	56
Male	18-24 years	Single	Nuclear	<5	Middle class	Urban	No	Normal (7-9 hours)	Yes	5-6 hours	No	No	Moderate	Normal	Moderate	42
Male	18-24 years	Single	Nuclear	<5	Middle class	Urban	No	Normal (7-9 hours)	Yes	>6 hours	No	Yes	Moderate	Mild	Normal	36
Male	18-24 years	Single	Nuclear	<5	Middle class	Urban	No	More than normal	Yes	<2 hours	Yes	No	Severe	Extremely severe	Extremely severe	82
Male	18-24 years	Single	Nuclear	<5	Middle class	Urban	No	Normal (7-9 hours)	Yes	>6 hours	No	Yes	Moderate	Severe	Severe	62
Male	18-24 years	Single	Nuclear	<5	Middle class	Urban	Yes	Less than normal	Yes	<2 hours	No	Yes	Mild	Moderate	Severe	52
Male	18-24 years	Single	Nuclear	<5	Middle class	Urban	No	Normal (7-9 hours)	Yes	2-4 hours	No	No	Moderate	Moderate	Normal	46
Male	18-24 years	Single	Nuclear	<5	Middle class	Urban	No	Normal (7-9 hours)	No	2-4 hours	No	No	Normal	Normal	Normal	4
Male	18-24 years	Single	Nuclear	<5	Middle class	Urban	No	Less than normal	Yes	5-6 hours	Yes	No	Moderate	Normal	Normal	20
Male	18-24 years	Single	Nuclear	<5	Middle class	Urban	Yes	More than normal	No	>6 hours	Yes	No	Moderate	Severe	Severe	58
Male	18-24 years	Single	Nuclear	<5	Middle class	Urban	Yes	More than normal	No	>6 hours	Yes	No	Moderate	Severe	Severe	58
Male	18-24 years	Single	Nuclear	<5	Middle class	Urban	No	More than normal	Yes	>6 hours	No	Yes	Severe	Moderate	Moderate	54
Male	18-24 years	Single	Nuclear	<5	Middle class	Urban	Yes	Normal (7-9 hours)	Yes	>6 hours	No	No	Moderate	Moderate	Moderate	52
Male	18-24 years	Single	Nuclear	<5	Middle class	Urban	Yes	Normal (7-9 hours)	Yes	<2 hours	Yes	No	Normal	Normal	Normal	0
Male	18-24 years	Single	Nuclear	<5	Middle class	Urban	No	Normal (7-9 hours)	Yes	5-6 hours	No	No	Severe	Moderate	Severe	68
Male	18-24 years	Single	Nuclear	<5	Middle class	Urban	No	Normal (7-9 hours)	No	>6 hours	No	No	Moderate	Normal	Moderate	48
Male	18-24 years	Single	Nuclear	<5	Middle class	Urban	No	Less than normal	Yes	>6 hours	No	Yes	Severe	Mild	Moderate	54
Male	18-24 years	Single	Nuclear	<5	Middle class	Urban	Yes	Normal (7-9 hours)	Yes	>6 hours	Yes	No	Normal	Moderate	Normal	30
Male	18-24 years	Single	Nuclear	<5	Middle class	Urban	Yes	Normal (7-9 hours)	Yes	<2 hours	Yes	No	Extremely severe	Extremely severe	Severe	94
Male	18-24 years	Single	Nuclear	<5	Middle class	Urban	No	Less than normal	No	2-4 hours	No	No	Mild	Normal	Moderate	36
Male	18-24 years	Single	Nuclear	<5	Middle class	Urban	No	More than normal	No	5-6 hours	No	No	Mild	Extremely severe	Severe	62
Male	18-24 years	Single	Nuclear	<5	Middle class	Urban	Yes	Normal (7-9 hours)	Yes	5-6 hours	Yes	No	Mild	Moderate	Severe	48
Male	18-24 years	Single	Nuclear	<5	Middle class	Urban	Yes	Normal (7-9 hours)	Yes	5-6 hours	No	No	Moderate	Mild	Moderate	46
Male	18-24 years	Single	Nuclear	<5	Middle class	Urban	No	Normal (7-9 hours)	Yes	5-6 hours	No	No	Moderate	Severe	Severe	62
Male	18-24 years	Single	Nuclear	<5	Middle class	Urban	No	Normal (7-9 hours)	Yes	5-6 hours	No	No	Severe	Mild	Extremely severe	68
Male	18-24 years	Single	Nuclear	<5	Middle class	Urban	No	Normal (7-9 hours)	No	>6 hours	No	Yes	Moderate	Moderate	Moderate	48
Male	18-24 years	Single	Nuclear	<5	Middle class	Urban	Yes	Less than normal	No	2-4 hours	Yes	No	Moderate	Severe	Moderate	60
Male	18-24 years	Single	Nuclear	<5	Middle class	Urban	Yes	Normal (7-9 hours)	Yes	>6 hours	No	Yes	Moderate	Normal	Moderate	44
Male	18-24 years	Single	Nuclear	<5	Middle class	Urban	No	Less than normal	No	5-6 hours	Yes	No	Moderate	Moderate	Mild	46
Male	18-24 years	Single	Nuclear	<5	Middle class	Urban	No	Normal (7-9 hours)	Yes	>6 hours	Yes	Yes	Moderate	Moderate	Mild	44
Male	18-24 years	Single	Nuclear	<5	Middle class	Urban	No	Normal (7-9 hours)	Yes	5-6 hours	Yes	Yes	Moderate	Mild	Normal	38
Male	18-24 years	Single	Nuclear	<5	Middle class	Urban	Yes	Normal (7-9 hours)	No	5-6 hours	Yes	Yes	Moderate	Moderate	Mild	46
Male	18-24 years	Single	Nuclear	<5	Middle class	Urban	No	Normal (7-9 hours)	No	>6 hours	No	No	Moderate	Moderate	Moderate	46
Male	18-24 years	Single	Nuclear	<5	Middle class	Urban	Yes	Normal (7-9 hours)	Yes	2-4 hours	Yes	Yes	Moderate	Extremely severe	Normal	48
Male	18-24 years	Single	Nuclear	<5	Middle class	Urban	No	Normal (7-9 hours)	Yes	5-6 hours	No	No	Moderate	Moderate	Normal	40
Male	25-29 years	Single	Nuclear	<5	Middle class	Urban	Yes	Normal (7-9 hours)	Yes	>6 hours	Yes	No	Normal	Normal	Normal	20
Male	25-29 years	Single	Nuclear	<5	Middle class	Urban	No	Less than normal	Yes	2-4 hours	No	No	Moderate	Severe	Severe	60
Male	25-29 years	Single	Nuclear	<5	Middle class	Urban	Yes	Less than normal	No	>6 hours	No	Yes	Extremely severe	Severe	Severe	82
Male	25-29 years	Single	Nuclear	<5	Middle class	Urban	Yes	Normal (7-9 hours)	Yes	2-4 hours	Yes	Yes	Moderate	Normal	Mild	38
Male	25-29 years	Single	Nuclear	<5	Middle class	Urban	No	More than normal	Yes	5-6 hours	No	No	Moderate	Moderate	Mild	42
Male	25-29 years	Single	Nuclear	<5	Middle class	Urban	No	Normal (7-9 hours)	Yes	2-4 hours	No	No	Extremely severe	Extremely severe	Extremely severe	94
Male	25-29 years	Single	Nuclear	<5	Middle class	Urban	No	Normal (7-9 hours)	No	5-6 hours	No	No	Moderate	Extremely severe	Moderate	60
Male	25-29 years	Single	Nuclear	<5	Middle class	Urban	Yes	Normal (7-9 hours)	Yes	2-4 hours	Yes	No	Normal	Normal	Normal	0
Male	25-29 years	Single	Nuclear	<5	Middle class	Urban	No	Less than normal	No	5-6 hours	No	No	Severe	Mild	Normal	48
Male	25-29 years	Single	Nuclear	<5	Middle class	Urban	Yes	Less than normal	Yes	2-4 hours	No	No	Moderate	Severe	Mild	54
Male	25-29 years	Single	Nuclear	<5	Middle class	Urban	Yes	Normal (7-9 hours)	Yes	2-4 hours	No	No	Severe	Severe	Moderate	64
Male	25-29 years	Single	Nuclear	<5	Middle class	Urban	No	Normal (7-9 hours)	Yes	5-6 hours	No	No	Severe	Extremely severe	Severe	74
Male	25-29 years	Single	Nuclear	<5	Middle class	Urban	No	Normal (7-9 hours)	Yes	2-4 hours	No	No	Moderate	Normal	Normal	38
Male	25-29 years	Single	Nuclear	<5	Middle class	Urban	Yes	Normal (7-9 hours)	Yes	2-4 hours	Yes	No	Mild	Normal	Normal	30
Male	25-29 years	Single	Nuclear	<5	Middle class	Urban	No	More than normal	Yes	>6 hours	Yes	No	Normal	Normal	Normal	28
Male	25-29 years	Single	Nuclear	<5	Middle class	Urban	Yes	Normal (7-9 hours)	Yes	2-4 hours	Yes	No	Normal	Normal	Moderate	30
Male	25-29 years	Single	Nuclear	<5	Middle class	Urban	Yes	Less than normal	Yes	<2 hours	Yes	No	Normal	Normal	Moderate	28
Male	25-29 years	Single	Nuclear	<5	Middle class	Urban	No	Normal (7-9 hours)	Yes	>6 hours	Yes	Yes	Normal	Normal	Normal	12
Male	25-29 years	Single	Nuclear	<5	Middle class	Urban	Yes	Normal (7-9 hours)	Yes	5-6 hours	Yes	No	Moderate	Moderate	Mild	46
Male	25-29 years	Single	Nuclear	<5	Middle class	Urban	No	Normal (7-9 hours)	Yes	<2 hours	Yes	No	Moderate	Mild	Moderate	48
Male	25-29 years	Single	Nuclear	<5	Middle class	Urban	No	Normal (7-9 hours)	Yes	2-4 hours	No	No	Extremely severe	Extremely severe	Extremely severe	98
Male	25-29 years	Single	Nuclear	<5	Middle class	Urban	Yes	Normal (7-9 hours)	Yes	5-6 hours	No	Yes	Severe	Moderate	Severe	66
Male	25-29 years	Single	Nuclear	<5	Middle class	Urban	Yes	Normal (7-9 hours)	Yes	>6 hours	No	No	Severe	Normal	Moderate	48
Male	25-29 years	Single	Nuclear	<5	Middle class	Urban	No	Normal (7-9 hours)	No	5-6 hours	No	No	Severe	Normal	Moderate	50
Male	25-29 years	Single	Nuclear	<5	Middle class	Urban	Yes	More than normal	Yes	5-6 hours	Yes	No	Severe	Normal	Extremely severe	66
Male	25-29 years	Single	Nuclear	<5	Middle class	Urban	No	Less than normal	Yes	>6 hours	No	Yes	Moderate	Normal	Normal	32
Male	25-29 years	Single	Nuclear	<5	Middle class	Urban	No	Less than normal	No	5-6 hours	No	No	Severe	Severe	Severe	70
Male	25-29 years	Single	Nuclear	<5	Middle class	Urban	Yes	Normal (7-9 hours)	No	>6 hours	No	Yes	Mild	Extremely severe	Severe	62
Male	25-29 years	Single	Nuclear	<5	Middle class	Urban	Yes	Normal (7-9 hours)	No	>6 hours	No	Yes	Normal	Extremely severe	Moderate	52
Male	25-29 years	Single	Nuclear	<5	Middle class	Urban	No	More than normal	Yes	5-6 hours	No	No	Moderate	Severe	Normal	46
Male	25-29 years	Single	Nuclear	<5	Middle class	Urban	No	Normal (7-9 hours)	Yes	5-6 hours	No	Yes	Extremely severe	Moderate	Severe	76
Male	25-29 years	Single	Nuclear	<5	Middle class	Urban	No	Normal (7-9 hours)	No	>6 hours	Yes	Yes	Moderate	Extremely severe	Moderate	66
Male	25-29 years	Single	Nuclear	<5	Middle class	Urban	No	Normal (7-9 hours)	No	5-6 hours	No	No	Severe	Mild	Moderate	54
Male	25-29 years	Single	Nuclear	<5	Middle class	Urban	No	Normal (7-9 hours)	No	5-6 hours	No	No	Extremely severe	Extremely severe	Severe	84
Male	18-24 years	Single	Nuclear	<5	Middle class	Urban	No	Normal (7-9 hours)	Yes	>6 hours	Yes	No	Normal	Normal	Mild	26
Male	18-24 years	Single	Nuclear	<5	Middle class	Urban	No	Normal (7-9 hours)	Yes	>6 hours	No	No	Normal	Normal	Normal	12
Male	18-24 years	Single	Nuclear	<5	Middle class	Urban	No	Less than normal	No	5-6 hours	Yes	No	Moderate	Extremely severe	Severe	76
Male	18-24 years	Single	Nuclear	<5	Middle class	Urban	No	Less than normal	Yes	2-4 hours	No	No	Normal	Normal	Normal	16
Male	18-24 years	Single	Nuclear	<5	Middle class	Urban	Yes	Normal (7-9 hours)	Yes	<2 hours	No	No	Extremely severe	Extremely severe	Extremely severe	104
Male	18-24 years	Single	Nuclear	<5	Middle class	Urban	No	Normal (7-9 hours)	Yes	>6 hours	No	No	Extremely severe	Moderate	Moderate	62
Male	18-24 years	Single	Nuclear	<5	Middle class	Urban	Yes	More than normal	Yes	5-6 hours	No	No	Moderate	Extremely severe	Extremely severe	90
Male	18-24 years	Single	Nuclear	<5	Middle class	Urban	Yes	Normal (7-9 hours)	Yes	2-4 hours	Yes	No	Normal	Mild	Mild	30
Male	18-24 years	Single	Nuclear	<5	Middle class	Urban	No	Normal (7-9 hours)	Yes	>6 hours	No	No	Normal	Mild	Moderate	40
Male	18-24 years	Single	Nuclear	<5	Middle class	Urban	Yes	Normal (7-9 hours)	Yes	2-4 hours	No	No	Moderate	Normal	Normal	26
Male	18-24 years	Single	Nuclear	<5	Middle class	Urban	Yes	Normal (7-9 hours)	Yes	2-4 hours	No	No	Normal	Normal	Normal	18
Male	18-24 years	Single	Nuclear	<5	Middle class	Urban	No	More than normal	No	>6 hours	No	Yes	Mild	Moderate	Mild	38
Male	18-24 years	Single	Nuclear	<5	Middle class	Urban	Yes	Normal (7-9 hours)	Yes	5-6 hours	Yes	No	Mild	Moderate	Normal	34
Male	18-24 years	Single	Nuclear	<5	Middle class	Urban	No	Normal (7-9 hours)	Yes	5-6 hours	No	No	Severe	Severe	Severe	74
Male	18-24 years	Single	Nuclear	<5	Middle class	Urban	Yes	More than normal	Yes	2-4 hours	Yes	No	Mild	Extremely severe	Severe	64
Male	18-24 years	Single	Nuclear	<5	Middle class	Urban	Yes	Normal (7-9 hours)	Yes	2-4 hours	No	No	Normal	Normal	Normal	8
Male	18-24 years	Single	Nuclear	<5	Middle class	Urban	Yes	Normal (7-9 hours)	Yes	5-6 hours	Yes	No	Moderate	Extremely severe	Mild	58
Male	18-24 years	Single	Nuclear	<5	Middle class	Urban	No	Normal (7-9 hours)	Yes	>6 hours	No	No	Moderate	Mild	Moderate	42
Male	18-24 years	Single	Nuclear	<5	Middle class	Urban	Yes	More than normal	No	>6 hours	No	No	Normal	Moderate	Mild	34
Male	18-24 years	Single	Nuclear	<5	Middle class	Urban	No	More than normal	Yes	5-6 hours	No	No	Severe	Moderate	Mild	50
Male	18-24 years	Single	Nuclear	<5	Middle class	Urban	No	Less than normal	Yes	5-6 hours	No	No	Severe	Severe	Severe	68
Male	18-24 years	Single	Nuclear	<5	Middle class	Urban	No	Normal (7-9 hours)	Yes	>6 hours	No	Yes	Extremely severe	Extremely severe	Severe	100
Male	18-24 years	Single	Nuclear	<5	Middle class	Urban	No	More than normal	Yes	>6 hours	No	No	Severe	Extremely severe	Severe	70
Male	18-24 years	Single	Nuclear	<5	Middle class	Urban	Yes	Normal (7-9 hours)	No	2-4 hours	No	No	Extremely severe	Severe	Severe	84
Male	18-24 years	Single	Nuclear	<5	Middle class	Urban	Yes	Normal (7-9 hours)	Yes	2-4 hours	No	No	Normal	Extremely severe	Severe	56
Male	18-24 years	Single	Nuclear	<5	Middle class	Urban	Yes	Normal (7-9 hours)	Yes	<2 hours	Yes	No	Moderate	Mild	Mild	42
Male	18-24 years	Single	Nuclear	<5	Middle class	Urban	Yes	Normal (7-9 hours)	Yes	<2 hours	Yes	No	Severe	Extremely severe	Normal	54
Male	18-24 years	Single	Nuclear	<5	Middle class	Urban	Yes	Less than normal	Yes	<2 hours	No	No	Moderate	Normal	Normal	30
Male	18-24 years	Single	Nuclear	<5	Middle class	Urban	No	Normal (7-9 hours)	No	5-6 hours	No	No	Moderate	Moderate	Mild	42
Male	18-24 years	Single	Nuclear	<5	Middle class	Urban	No	More than normal	Yes	2-4 hours	No	No	Extremely severe	Extremely severe	Severe	84
Male	18-24 years	Single	Nuclear	<5	Middle class	Urban	No	Normal (7-9 hours)	No	>6 hours	No	No	Extremely severe	Extremely severe	Extremely severe	100
Male	18-24 years	Single	Nuclear	<5	Middle class	Urban	Yes	Normal (7-9 hours)	Yes	>6 hours	No	No	Moderate	Moderate	Moderate	52
Male	18-24 years	Single	Nuclear	<5	Middle class	Urban	Yes	Less than normal	Yes	2-4 hours	Yes	No	Moderate	Severe	Moderate	56
Male	18-24 years	Single	Nuclear	<5	Middle class	Urban	Yes	Normal (7-9 hours)	Yes	>6 hours	Yes	Yes	Moderate	Normal	Moderate	48
Male	18-24 years	Single	Nuclear	<5	Middle class	Urban	No	Normal (7-9 hours)	Yes	2-4 hours	Yes	No	Normal	Normal	Normal	22
Male	18-24 years	Single	Nuclear	<5	Middle class	Urban	Yes	Normal (7-9 hours)	Yes	<2 hours	Yes	No	Moderate	Extremely severe	Moderate	60
Male	18-24 years	Single	Nuclear	<5	Middle class	Urban	Yes	Normal (7-9 hours)	Yes	2-4 hours	Yes	No	Moderate	Extremely severe	Moderate	62
Male	18-24 years	Single	Nuclear	<5	Middle class	Urban	No	More than normal	Yes	5-6 hours	Yes	No	Severe	Severe	Severe	64
Male	18-24 years	Single	Nuclear	<5	Middle class	Urban	No	Normal (7-9 hours)	Yes	>6 hours	No	Yes	Normal	Severe	Moderate	48
Male	18-24 years	Single	Nuclear	<5	Middle class	Urban	Yes	Less than normal	Yes	>6 hours	Yes	No	Moderate	Extremely severe	Severe	70
Male	18-24 years	Single	Nuclear	<5	Middle class	Urban	Yes	Normal (7-9 hours)	Yes	2-4 hours	Yes	No	Extremely severe	Extremely severe	Extremely severe	104
Male	18-24 years	Single	Nuclear	<5	Middle class	Urban	No	Normal (7-9 hours)	Yes	5-6 hours	No	Yes	Mild	Normal	Normal	28
Male	18-24 years	Single	Nuclear	<5	Middle class	Urban	No	Normal (7-9 hours)	Yes	<2 hours	Yes	No	Extremely severe	Moderate	Extremely severe	74
Male	18-24 years	Single	Nuclear	<5	Middle class	Urban	No	More than normal	Yes	>6 hours	Yes	No	Extremely severe	Extremely severe	Extremely severe	96
Male	18-24 years	Single	Nuclear	<5	Middle class	Urban	Yes	Normal (7-9 hours)	Yes	2-4 hours	No	No	Normal	Moderate	Normal	32
Male	18-24 years	Single	Nuclear	<5	Middle class	Urban	Yes	Normal (7-9 hours)	Yes	5-6 hours	No	No	Severe	Moderate	Moderate	56
Male	18-24 years	Single	Nuclear	<5	Middle class	Urban	Yes	Normal (7-9 hours)	No	>6 hours	No	No	Severe	Extremely severe	Severe	84
Male	18-24 years	Single	Nuclear	<5	Middle class	Urban	Yes	Normal (7-9 hours)	No	>6 hours	No	No	Moderate	Moderate	Moderate	54
Male	18-24 years	Single	Nuclear	<5	Middle class	Urban	No	Normal (7-9 hours)	No	>6 hours	No	No	Extremely severe	Extremely severe	Severe	78
Male	18-24 years	Single	Nuclear	<5	Middle class	Urban	Yes	Normal (7-9 hours)	Yes	<2 hours	Yes	No	Severe	Severe	Moderate	64
Male	18-24 years	Single	Nuclear	<5	Middle class	Urban	No	Normal (7-9 hours)	Yes	>6 hours	Yes	No	Moderate	Normal	Moderate	42
Male	18-24 years	Single	Nuclear	<5	Middle class	Urban	No	Normal (7-9 hours)	Yes	5-6 hours	No	Yes	Moderate	Normal	Normal	20
Male	18-24 years	Single	Nuclear	<5	Middle class	Urban	No	Less than normal	No	5-6 hours	No	No	Extremely severe	Extremely severe	Extremely severe	92
Male	18-24 years	Single	Nuclear	<5	Middle class	Urban	Yes	Normal (7-9 hours)	Yes	2-4 hours	Yes	Yes	Normal	Severe	Moderate	40
Male	18-24 years	Single	Nuclear	<5	Middle class	Urban	Yes	Less than normal	Yes	5-6 hours	No	Yes	Moderate	Severe	Severe	60
Male	18-24 years	Single	Nuclear	<5	Middle class	Urban	No	Normal (7-9 hours)	Yes	5-6 hours	No	No	Mild	Normal	Normal	18
Male	18-24 years	Single	Nuclear	<5	Middle class	Urban	No	More than normal	Yes	>6 hours	No	No	Moderate	Normal	Mild	36
Male	18-24 years	Single	Nuclear	<5	Middle class	Urban	Yes	Normal (7-9 hours)	Yes	2-4 hours	Yes	Yes	Severe	Extremely severe	Severe	70
Male	18-24 years	Single	Nuclear	<5	Middle class	Urban	No	Less than normal	No	>6 hours	No	Yes	Severe	Severe	Severe	66
Male	18-24 years	Single	Nuclear	<5	Middle class	Urban	No	Less than normal	No	5-6 hours	No	No	Moderate	Extremely severe	Extremely severe	76
Male	18-24 years	Single	Nuclear	<5	Middle class	Urban	No	Normal (7-9 hours)	Yes	>6 hours	No	Yes	Moderate	Moderate	Severe	58
Male	18-24 years	Single	Nuclear	<5	Middle class	Urban	No	Normal (7-9 hours)	Yes	>6 hours	Yes	No	Normal	Mild	Normal	18
Male	18-24 years	Single	Nuclear	<5	Middle class	Urban	Yes	Normal (7-9 hours)	Yes	>6 hours	No	Yes	Moderate	Extremely severe	Extremely severe	82
Male	18-24 years	Single	Nuclear	<5	Middle class	Urban	Yes	Normal (7-9 hours)	Yes	<2 hours	Yes	No	Moderate	Extremely severe	Mild	50
Male	18-24 years	Single	Nuclear	<5	Middle class	Urban	Yes	Normal (7-9 hours)	Yes	<2 hours	Yes	No	Moderate	Extremely severe	Mild	50
Male	18-24 years	Single	Nuclear	<5	Middle class	Urban	Yes	Normal (7-9 hours)	No	5-6 hours	No	No	Moderate	Moderate	Normal	42
Male	25-29 years	Single	Nuclear	<5	Middle class	Urban	No	Normal (7-9 hours)	Yes	5-6 hours	Yes	Yes	Mild	Normal	Normal	30
Male	25-29 years	Single	Nuclear	<5	Middle class	Urban	Yes	Normal (7-9 hours)	Yes	2-4 hours	No	No	Normal	Moderate	Moderate	40
Male	25-29 years	Single	Nuclear	<5	Middle class	Urban	Yes	More than normal	Yes	5-6 hours	Yes	No	Mild	Moderate	Mild	38
Male	25-29 years	Single	Nuclear	<5	Middle class	Urban	Yes	Less than normal	Yes	>6 hours	Yes	No	Normal	Normal	Normal	4
Male	25-29 years	Single	Nuclear	<5	Middle class	Urban	No	Less than normal	Yes	5-6 hours	Yes	Yes	Normal	Mild	Mild	28
Male	25-29 years	Single	Nuclear	<5	Middle class	Urban	Yes	Normal (7-9 hours)	Yes	5-6 hours	No	No	Severe	Severe	Severe	68
Male	25-29 years	Single	Nuclear	<5	Middle class	Urban	No	Normal (7-9 hours)	No	2-4 hours	Yes	No	Extremely severe	Extremely severe	Moderate	76
Male	25-29 years	Single	Nuclear	<5	Middle class	Urban	Yes	Normal (7-9 hours)	Yes	>6 hours	Yes	No	Normal	Normal	Normal	22
Male	25-29 years	Single	Nuclear	<5	Middle class	Urban	No	Normal (7-9 hours)	Yes	<2 hours	Yes	No	Severe	Moderate	Moderate	62
Male	25-29 years	Single	Nuclear	<5	Middle class	Urban	No	Normal (7-9 hours)	Yes	2-4 hours	No	No	Extremely severe	Severe	Extremely severe	86
Male	25-29 years	Single	Nuclear	<5	Middle class	Urban	Yes	Normal (7-9 hours)	Yes	2-4 hours	No	No	Extremely severe	Severe	Severe	76
Male	25-29 years	Single	Nuclear	<5	Middle class	Urban	No	Normal (7-9 hours)	Yes	>6 hours	No	No	Moderate	Extremely severe	Extremely severe	74
Male	25-29 years	Single	Nuclear	<5	Middle class	Urban	No	Normal (7-9 hours)	Yes	2-4 hours	No	No	Normal	Normal	Normal	2
Male	25-29 years	Single	Nuclear	<5	Middle class	Urban	No	Normal (7-9 hours)	Yes	>6 hours	Yes	No	Moderate	Moderate	Moderate	56
Male	25-29 years	Single	Nuclear	<5	Middle class	Urban	No	Normal (7-9 hours)	Yes	>6 hours	Yes	No	Mild	Normal	Moderate	36
Male	18-24 years	Single	Nuclear	≥5	Middle class	Urban	Yes	Normal (7-9 hours)	Yes	2-4 hours	Yes	No	Normal	Normal	Normal	22
Male	18-24 years	Single	Nuclear	≥5	Middle class	Urban	No	Normal (7-9 hours)	No	5-6 hours	No	No	Mild	Moderate	Severe	52
Male	18-24 years	Single	Nuclear	≥5	Middle class	Urban	Yes	Normal (7-9 hours)	Yes	5-6 hours	Yes	No	Moderate	Moderate	Normal	46
Male	18-24 years	Single	Nuclear	≥5	Middle class	Urban	Yes	Normal (7-9 hours)	Yes	2-4 hours	No	No	Normal	Normal	Normal	0
Male	18-24 years	Single	Nuclear	≥5	Middle class	Urban	Yes	Normal (7-9 hours)	Yes	2-4 hours	Yes	No	Moderate	Normal	Normal	30
Male	18-24 years	Single	Nuclear	≥5	Middle class	Urban	No	Normal (7-9 hours)	Yes	>6 hours	Yes	Yes	Extremely severe	Severe	Severe	74
Male	18-24 years	Single	Nuclear	≥5	Middle class	Urban	No	Normal (7-9 hours)	Yes	>6 hours	Yes	No	Normal	Normal	Normal	20
Male	18-24 years	Single	Nuclear	≥5	Middle class	Urban	Yes	Normal (7-9 hours)	Yes	5-6 hours	Yes	No	Mild	Mild	Normal	26
Male	18-24 years	Single	Nuclear	≥5	Middle class	Urban	No	Normal (7-9 hours)	Yes	>6 hours	No	No	Severe	Mild	Moderate	56
Male	18-24 years	Single	Nuclear	≥5	Middle class	Urban	No	Less than normal	Yes	2-4 hours	No	No	Normal	Normal	Normal	10
Male	25-29 years	Single	Nuclear	≥5	Middle class	Urban	Yes	Less than normal	Yes	2-4 hours	No	No	Normal	Normal	Moderate	26
Male	25-29 years	Single	Nuclear	≥5	Middle class	Urban	Yes	Normal (7-9 hours)	Yes	5-6 hours	Yes	No	Severe	Moderate	Severe	60
Male	25-29 years	Single	Nuclear	≥5	Middle class	Urban	Yes	Normal (7-9 hours)	Yes	>6 hours	No	Yes	Mild	Moderate	Mild	42
Male	25-29 years	Single	Nuclear	≥5	Middle class	Urban	No	Normal (7-9 hours)	Yes	>6 hours	Yes	No	Normal	Mild	Moderate	36
Male	25-29 years	Single	Nuclear	≥5	Middle class	Urban	No	Normal (7-9 hours)	Yes	>6 hours	No	No	Severe	Severe	Moderate	66
Male	25-29 years	Single	Nuclear	≥5	Middle class	Urban	Yes	Normal (7-9 hours)	No	2-4 hours	No	Yes	Moderate	Moderate	Mild	50
Male	25-29 years	Single	Nuclear	≥5	Middle class	Urban	Yes	Normal (7-9 hours)	Yes	<2 hours	Yes	No	Normal	Normal	Normal	6
Male	18-24 years	Single	Nuclear	≥5	Middle class	Urban	No	Normal (7-9 hours)	No	<2 hours	Yes	No	Severe	Extremely severe	Severe	80
Male	18-24 years	Single	Nuclear	≥5	Middle class	Urban	No	Normal (7-9 hours)	Yes	2-4 hours	Yes	No	Moderate	Normal	Normal	30
Male	25-29 years	Single	Nuclear	≥5	Middle class	Urban	No	Normal (7-9 hours)	No	>6 hours	No	Yes	Extremely severe	Extremely severe	Extremely severe	104
Male	25-29 years	Single	Nuclear	≥5	Middle class	Urban	No	Normal (7-9 hours)	Yes	5-6 hours	No	No	Severe	Severe	Moderate	66
Male	25-29 years	Single	Nuclear	≥5	Middle class	Urban	Yes	Normal (7-9 hours)	Yes	>6 hours	No	No	Normal	Normal	Normal	0
Male	25-29 years	Single	Nuclear	≥5	Middle class	Urban	No	Normal (7-9 hours)	Yes	5-6 hours	No	No	Moderate	Moderate	Normal	32
Male	25-29 years	Single	Nuclear	≥5	Middle class	Urban	No	Normal (7-9 hours)	Yes	2-4 hours	No	Yes	Moderate	Moderate	Normal	42
Male	25-29 years	Single	Nuclear	≥5	Middle class	Urban	No	Normal (7-9 hours)	No	>6 hours	No	No	Mild	Normal	Moderate	38
Male	18-24 years	Single	Nuclear	<5	Middle class	Urban	Yes	More than normal	Yes	>6 hours	Yes	Yes	Mild	Normal	Normal	24
Male	25-29 years	Single	Nuclear	<5	Middle class	Urban	No	Normal (7-9 hours)	Yes	>6 hours	No	No	Moderate	Normal	Mild	40
Male	25-29 years	Single	Nuclear	<5	Middle class	Urban	Yes	Normal (7-9 hours)	No	2-4 hours	No	Yes	Severe	Moderate	Severe	58
Male	25-29 years	Single	Nuclear	<5	Upper class	Urban	Yes	Normal (7-9 hours)	Yes	<2 hours	Yes	Yes	Mild	Moderate	Mild	42
Male	18-24 years	Single	Nuclear	<5	Upper class	Urban	No	Normal (7-9 hours)	Yes	>6 hours	No	No	Mild	Moderate	Mild	42
Male	18-24 years	Single	Nuclear	<5	Upper class	Urban	No	Normal (7-9 hours)	Yes	>6 hours	No	No	Normal	Normal	Normal	16
Male	18-24 years	Single	Nuclear	<5	Upper class	Urban	Yes	More than normal	Yes	5-6 hours	Yes	Yes	Moderate	Moderate	Mild	44
Male	18-24 years	Single	Nuclear	<5	Upper class	Urban	No	Normal (7-9 hours)	Yes	2-4 hours	No	No	Moderate	Moderate	Moderate	48
Male	18-24 years	Single	Nuclear	<5	Upper class	Urban	No	Normal (7-9 hours)	Yes	2-4 hours	No	No	Moderate	Normal	Moderate	44
Male	18-24 years	Single	Nuclear	<5	Upper class	Urban	Yes	Normal (7-9 hours)	Yes	>6 hours	No	No	Moderate	Extremely severe	Extremely severe	74
Male	18-24 years	Single	Nuclear	<5	Upper class	Urban	No	Normal (7-9 hours)	Yes	2-4 hours	No	No	Moderate	Normal	Mild	38
Male	18-24 years	Single	Nuclear	<5	Upper class	Urban	No	Normal (7-9 hours)	No	>6 hours	No	No	Severe	Normal	Normal	38
Male	18-24 years	Single	Nuclear	<5	Upper class	Urban	No	Normal (7-9 hours)	No	>6 hours	No	Yes	Moderate	Moderate	Moderate	44
Male	18-24 years	Single	Nuclear	<5	Upper class	Urban	No	Normal (7-9 hours)	Yes	2-4 hours	No	No	Severe	Extremely severe	Extremely severe	84
Male	18-24 years	Single	Nuclear	<5	Upper class	Urban	No	Normal (7-9 hours)	Yes	>6 hours	No	No	Normal	Normal	Normal	24
Male	18-24 years	Single	Nuclear	<5	Upper class	Urban	No	Normal (7-9 hours)	Yes	5-6 hours	Yes	No	Normal	Normal	Normal	6
Male	18-24 years	Single	Nuclear	<5	Upper class	Urban	Yes	Normal (7-9 hours)	Yes	2-4 hours	No	No	Normal	Moderate	Moderate	42
Male	18-24 years	Single	Nuclear	<5	Upper class	Urban	Yes	Normal (7-9 hours)	Yes	2-4 hours	No	No	Mild	Normal	Mild	34
Male	18-24 years	Single	Nuclear	<5	Upper class	Urban	No	More than normal	Yes	2-4 hours	No	No	Severe	Moderate	Moderate	56
Male	18-24 years	Single	Nuclear	<5	Upper class	Urban	No	Normal (7-9 hours)	Yes	>6 hours	No	No	Severe	Severe	Moderate	64
Male	18-24 years	Single	Nuclear	<5	Upper class	Urban	No	Normal (7-9 hours)	Yes	>6 hours	No	No	Mild	Moderate	Normal	30
Male	18-24 years	Single	Nuclear	<5	Upper class	Urban	No	Less than normal	No	2-4 hours	Yes	No	Mild	Mild	Normal	32
Male	18-24 years	Single	Nuclear	<5	Upper class	Urban	No	Less than normal	No	2-4 hours	Yes	No	Mild	Mild	Normal	32
Male	18-24 years	Single	Nuclear	<5	Upper class	Urban	No	Normal (7-9 hours)	Yes	2-4 hours	No	Yes	Moderate	Moderate	Mild	44
Male	18-24 years	Single	Nuclear	<5	Upper class	Urban	No	Normal (7-9 hours)	Yes	>6 hours	No	No	Moderate	Moderate	Normal	42
Male	18-24 years	Single	Nuclear	<5	Upper class	Urban	No	Normal (7-9 hours)	No	2-4 hours	Yes	Yes	Mild	Severe	Normal	38
Male	18-24 years	Single	Nuclear	<5	Upper class	Urban	Yes	Normal (7-9 hours)	Yes	2-4 hours	Yes	No	Normal	Normal	Normal	16
Male	18-24 years	Single	Nuclear	<5	Upper class	Urban	Yes	More than normal	Yes	5-6 hours	No	Yes	Moderate	Normal	Severe	48
Male	18-24 years	Single	Nuclear	<5	Upper class	Urban	No	More than normal	Yes	5-6 hours	No	Yes	Extremely severe	Extremely severe	Severe	84
Male	18-24 years	Single	Nuclear	<5	Upper class	Urban	No	Normal (7-9 hours)	No	>6 hours	No	No	Extremely severe	Extremely severe	Extremely severe	116
Male	18-24 years	Single	Nuclear	<5	Upper class	Urban	No	Normal (7-9 hours)	No	5-6 hours	No	Yes	Moderate	Moderate	Moderate	50
Male	18-24 years	Single	Nuclear	<5	Upper class	Urban	Yes	Less than normal	Yes	<2 hours	Yes	No	Moderate	Normal	Normal	20
Male	18-24 years	Single	Nuclear	<5	Upper class	Urban	No	Normal (7-9 hours)	Yes	5-6 hours	No	Yes	Normal	Normal	Normal	14
Male	18-24 years	Single	Nuclear	<5	Upper class	Urban	No	Normal (7-9 hours)	Yes	>6 hours	No	Yes	Moderate	Normal	Severe	52
Male	18-24 years	Single	Nuclear	<5	Upper class	Urban	Yes	Normal (7-9 hours)	Yes	5-6 hours	Yes	No	Normal	Normal	Normal	6
Male	18-24 years	Single	Nuclear	<5	Upper class	Urban	Yes	Normal (7-9 hours)	Yes	>6 hours	Yes	Yes	Extremely severe	Extremely severe	Severe	84
Male	18-24 years	Single	Nuclear	<5	Upper class	Urban	Yes	Normal (7-9 hours)	Yes	>6 hours	No	No	Mild	Normal	Normal	26
Male	18-24 years	Single	Nuclear	<5	Upper class	Urban	Yes	Normal (7-9 hours)	Yes	>6 hours	No	Yes	Mild	Normal	Normal	28
Male	18-24 years	Single	Nuclear	<5	Upper class	Urban	Yes	Normal (7-9 hours)	Yes	>6 hours	No	Yes	Mild	Normal	Normal	28
Male	18-24 years	Single	Nuclear	<5	Upper class	Urban	Yes	Less than normal	No	5-6 hours	No	No	Severe	Severe	Moderate	64
Male	18-24 years	Single	Nuclear	<5	Upper class	Urban	No	Normal (7-9 hours)	Yes	2-4 hours	No	No	Normal	Normal	Normal	14
Male	18-24 years	Single	Nuclear	<5	Upper class	Urban	No	Normal (7-9 hours)	Yes	>6 hours	No	No	Severe	Extremely severe	Severe	80
Male	18-24 years	Single	Nuclear	<5	Upper class	Urban	No	Normal (7-9 hours)	Yes	>6 hours	No	No	Extremely severe	Extremely severe	Severe	86
Male	18-24 years	Single	Nuclear	<5	Upper class	Urban	No	Normal (7-9 hours)	Yes	>6 hours	No	Yes	Extremely severe	Moderate	Moderate	68
Male	18-24 years	Single	Nuclear	<5	Upper class	Urban	No	Normal (7-9 hours)	Yes	>6 hours	No	Yes	Severe	Normal	Normal	42
Male	18-24 years	Single	Nuclear	<5	Upper class	Urban	No	More than normal	Yes	>6 hours	No	No	Moderate	Moderate	Mild	46
Male	18-24 years	Single	Nuclear	<5	Upper class	Urban	Yes	Normal (7-9 hours)	Yes	2-4 hours	Yes	No	Moderate	Normal	Normal	30
Male	25-29 years	Single	Nuclear	<5	Upper class	Urban	No	Normal (7-9 hours)	Yes	5-6 hours	No	No	Normal	Mild	Normal	30
Male	25-29 years	Single	Nuclear	<5	Upper class	Urban	Yes	Normal (7-9 hours)	Yes	5-6 hours	No	Yes	Extremely severe	Extremely severe	Extremely severe	112
Male	25-29 years	Single	Nuclear	<5	Upper class	Urban	Yes	Normal (7-9 hours)	Yes	5-6 hours	No	Yes	Extremely severe	Extremely severe	Extremely severe	110
Male	25-29 years	Single	Nuclear	<5	Upper class	Urban	No	Normal (7-9 hours)	Yes	>6 hours	No	No	Severe	Severe	Moderate	64
Male	25-29 years	Single	Nuclear	<5	Upper class	Urban	Yes	More than normal	Yes	5-6 hours	No	Yes	Normal	Normal	Normal	12
Male	25-29 years	Single	Nuclear	<5	Upper class	Urban	No	Normal (7-9 hours)	No	>6 hours	No	No	Extremely severe	Extremely severe	Extremely severe	84
Male	25-29 years	Single	Nuclear	<5	Upper class	Urban	Yes	Less than normal	No	>6 hours	No	Yes	Extremely severe	Extremely severe	Extremely severe	126
Male	25-29 years	Single	Nuclear	<5	Upper class	Urban	Yes	Normal (7-9 hours)	No	>6 hours	Yes	No	Severe	Mild	Moderate	54
Male	25-29 years	Single	Nuclear	<5	Upper class	Urban	Yes	Normal (7-9 hours)	Yes	2-4 hours	No	No	Moderate	Severe	Mild	46
Male	25-29 years	Single	Nuclear	<5	Upper class	Urban	Yes	Normal (7-9 hours)	Yes	2-4 hours	No	No	Moderate	Severe	Mild	46
Male	25-29 years	Single	Nuclear	<5	Upper class	Urban	Yes	Less than normal	Yes	<2 hours	No	Yes	Moderate	Mild	Mild	38
Male	25-29 years	Single	Nuclear	<5	Upper class	Urban	Yes	Normal (7-9 hours)	Yes	5-6 hours	Yes	No	Normal	Normal	Normal	18
Male	18-24 years	Single	Nuclear	<5	Upper class	Urban	Yes	Normal (7-9 hours)	Yes	>6 hours	Yes	No	Mild	Mild	Mild	36
Male	18-24 years	Single	Nuclear	<5	Upper class	Urban	No	Normal (7-9 hours)	Yes	5-6 hours	Yes	No	Severe	Extremely severe	Moderate	62
Male	18-24 years	Single	Nuclear	<5	Upper class	Urban	No	More than normal	Yes	5-6 hours	Yes	No	Severe	Mild	Mild	50
Male	18-24 years	Single	Nuclear	<5	Upper class	Urban	No	Normal (7-9 hours)	Yes	5-6 hours	No	No	Severe	Moderate	Severe	66
Male	18-24 years	Single	Nuclear	<5	Upper class	Urban	No	More than normal	Yes	>6 hours	No	Yes	Normal	Severe	Moderate	44
Male	18-24 years	Single	Nuclear	<5	Upper class	Urban	Yes	Normal (7-9 hours)	Yes	5-6 hours	No	No	Moderate	Moderate	Mild	48
Male	18-24 years	Single	Nuclear	<5	Upper class	Urban	No	Normal (7-9 hours)	No	>6 hours	No	Yes	Moderate	Mild	Moderate	46
Male	18-24 years	Single	Nuclear	<5	Upper class	Urban	Yes	Normal (7-9 hours)	Yes	<2 hours	No	No	Normal	Normal	Normal	4
Male	18-24 years	Single	Nuclear	<5	Upper class	Urban	No	Less than normal	No	>6 hours	No	No	Normal	Normal	Mild	26
Male	18-24 years	Single	Nuclear	<5	Upper class	Urban	No	Normal (7-9 hours)	No	>6 hours	No	Yes	Moderate	Extremely severe	Severe	76
Male	18-24 years	Single	Nuclear	<5	Upper class	Urban	No	Normal (7-9 hours)	Yes	>6 hours	Yes	No	Severe	Mild	Moderate	54
Male	18-24 years	Single	Nuclear	<5	Upper class	Urban	No	Less than normal	No	<2 hours	Yes	No	Moderate	Normal	Moderate	42
Male	18-24 years	Single	Nuclear	<5	Upper class	Urban	No	Less than normal	No	<2 hours	Yes	No	Mild	Normal	Normal	30
Male	18-24 years	Single	Nuclear	<5	Upper class	Urban	No	Normal (7-9 hours)	Yes	5-6 hours	No	No	Normal	Mild	Mild	34
Male	18-24 years	Single	Nuclear	<5	Upper class	Urban	Yes	Normal (7-9 hours)	Yes	5-6 hours	Yes	No	Moderate	Extremely severe	Severe	78
Male	18-24 years	Single	Nuclear	<5	Upper class	Urban	No	More than normal	Yes	>6 hours	Yes	No	Extremely severe	Extremely severe	Severe	80
Male	18-24 years	Single	Nuclear	<5	Upper class	Urban	No	Normal (7-9 hours)	Yes	<2 hours	Yes	No	Mild	Moderate	Mild	40
Male	18-24 years	Single	Nuclear	<5	Upper class	Urban	No	Normal (7-9 hours)	Yes	2-4 hours	Yes	No	Normal	Normal	Mild	18
Male	18-24 years	Single	Nuclear	<5	Upper class	Urban	No	Normal (7-9 hours)	No	>6 hours	No	No	Moderate	Extremely severe	Moderate	68
Male	18-24 years	Single	Nuclear	<5	Upper class	Urban	No	Normal (7-9 hours)	Yes	>6 hours	Yes	No	Mild	Normal	Severe	40
Male	18-24 years	Single	Nuclear	<5	Upper class	Urban	Yes	Normal (7-9 hours)	No	2-4 hours	No	Yes	Extremely severe	Extremely severe	Moderate	76
Male	18-24 years	Single	Nuclear	<5	Upper class	Urban	No	Normal (7-9 hours)	No	2-4 hours	No	Yes	Extremely severe	Extremely severe	Severe	88
Male	18-24 years	Single	Nuclear	<5	Upper class	Urban	Yes	Normal (7-9 hours)	Yes	2-4 hours	No	No	Moderate	Moderate	Normal	32
Male	18-24 years	Single	Nuclear	<5	Upper class	Urban	Yes	Normal (7-9 hours)	Yes	5-6 hours	Yes	No	Normal	Normal	Normal	16
Male	18-24 years	Single	Nuclear	<5	Upper class	Urban	No	Normal (7-9 hours)	Yes	>6 hours	No	Yes	Normal	Mild	Moderate	36
Male	18-24 years	Single	Nuclear	<5	Upper class	Urban	Yes	Normal (7-9 hours)	Yes	5-6 hours	No	No	Mild	Severe	Moderate	52
Male	18-24 years	Single	Nuclear	<5	Upper class	Urban	No	Normal (7-9 hours)	Yes	2-4 hours	Yes	No	Moderate	Normal	Mild	34
Male	18-24 years	Single	Nuclear	<5	Upper class	Urban	No	Less than normal	No	>6 hours	No	Yes	Severe	Extremely severe	Extremely severe	78
Male	18-24 years	Single	Nuclear	<5	Upper class	Urban	Yes	Normal (7-9 hours)	Yes	5-6 hours	No	No	Extremely severe	Extremely severe	Extremely severe	92
Male	18-24 years	Single	Nuclear	<5	Upper class	Urban	Yes	Less than normal	Yes	2-4 hours	No	No	Mild	Normal	Normal	24
Male	18-24 years	Single	Nuclear	<5	Upper class	Urban	No	Less than normal	Yes	5-6 hours	No	No	Extremely severe	Moderate	Moderate	60
Male	18-24 years	Single	Nuclear	<5	Upper class	Urban	No	Less than normal	Yes	>6 hours	No	No	Severe	Moderate	Severe	60
Male	18-24 years	Single	Nuclear	<5	Upper class	Urban	No	More than normal	Yes	5-6 hours	Yes	Yes	Moderate	Extremely severe	Severe	68
Male	18-24 years	Single	Nuclear	<5	Upper class	Urban	Yes	Normal (7-9 hours)	Yes	2-4 hours	Yes	No	Mild	Moderate	Normal	36
Male	18-24 years	Single	Nuclear	<5	Upper class	Urban	Yes	Normal (7-9 hours)	Yes	<2 hours	Yes	No	Normal	Normal	Normal	18
Male	18-24 years	Single	Nuclear	<5	Upper class	Urban	No	Less than normal	No	5-6 hours	Yes	Yes	Mild	Extremely severe	Moderate	58
Male	18-24 years	Single	Nuclear	<5	Upper class	Urban	Yes	Normal (7-9 hours)	No	5-6 hours	No	No	Moderate	Moderate	Severe	56
Male	18-24 years	Single	Nuclear	<5	Upper class	Urban	Yes	Normal (7-9 hours)	Yes	2-4 hours	Yes	No	Mild	Mild	Normal	32
Male	18-24 years	Single	Nuclear	<5	Upper class	Urban	Yes	Normal (7-9 hours)	No	5-6 hours	No	No	Moderate	Mild	Mild	42
Male	18-24 years	Single	Nuclear	<5	Upper class	Urban	No	More than normal	Yes	>6 hours	No	No	Extremely severe	Moderate	Severe	76
Male	18-24 years	Single	Nuclear	<5	Upper class	Urban	No	Normal (7-9 hours)	Yes	>6 hours	Yes	No	Moderate	Normal	Moderate	40
Male	18-24 years	Single	Nuclear	<5	Upper class	Urban	Yes	Normal (7-9 hours)	Yes	5-6 hours	No	Yes	Moderate	Normal	Moderate	44
Male	18-24 years	Single	Nuclear	<5	Upper class	Urban	Yes	Normal (7-9 hours)	Yes	2-4 hours	Yes	No	Normal	Normal	Normal	10
Male	18-24 years	Single	Nuclear	<5	Upper class	Urban	Yes	Normal (7-9 hours)	Yes	5-6 hours	Yes	No	Moderate	Severe	Moderate	56
Male	18-24 years	Single	Nuclear	<5	Upper class	Urban	No	More than normal	Yes	2-4 hours	Yes	No	Normal	Normal	Mild	28
Male	18-24 years	Single	Nuclear	<5	Upper class	Urban	No	More than normal	No	2-4 hours	No	No	Extremely severe	Extremely severe	Severe	84
Male	18-24 years	Single	Nuclear	<5	Upper class	Urban	Yes	Normal (7-9 hours)	Yes	5-6 hours	No	No	Moderate	Extremely severe	Moderate	64
Male	18-24 years	Single	Nuclear	<5	Upper class	Urban	Yes	Normal (7-9 hours)	Yes	5-6 hours	No	No	Moderate	Severe	Severe	68
Male	18-24 years	Single	Nuclear	<5	Upper class	Urban	Yes	Normal (7-9 hours)	Yes	5-6 hours	Yes	No	Normal	Normal	Normal	8
Male	18-24 years	Single	Nuclear	<5	Upper class	Urban	Yes	Normal (7-9 hours)	Yes	<2 hours	Yes	No	Moderate	Moderate	Severe	54
Male	18-24 years	Single	Nuclear	<5	Upper class	Urban	No	More than normal	Yes	5-6 hours	No	No	Severe	Normal	Normal	30
Male	18-24 years	Single	Nuclear	<5	Upper class	Urban	Yes	Normal (7-9 hours)	Yes	5-6 hours	Yes	No	Mild	Moderate	Moderate	44
Male	18-24 years	Single	Nuclear	<5	Upper class	Urban	No	Normal (7-9 hours)	Yes	>6 hours	Yes	Yes	Normal	Mild	Normal	12
Male	18-24 years	Single	Nuclear	<5	Upper class	Urban	No	Normal (7-9 hours)	Yes	2-4 hours	No	No	Extremely severe	Extremely severe	Extremely severe	96
Male	18-24 years	Single	Nuclear	<5	Upper class	Urban	No	Normal (7-9 hours)	Yes	>6 hours	Yes	No	Mild	Moderate	Mild	36
Male	18-24 years	Single	Nuclear	<5	Upper class	Urban	Yes	Normal (7-9 hours)	Yes	>6 hours	Yes	No	Normal	Normal	Normal	0
Male	18-24 years	Single	Nuclear	<5	Upper class	Urban	Yes	Normal (7-9 hours)	No	5-6 hours	No	No	Moderate	Normal	Mild	42
Male	18-24 years	Single	Nuclear	<5	Upper class	Urban	No	Normal (7-9 hours)	Yes	>6 hours	No	No	Severe	Severe	Extremely severe	80
Male	18-24 years	Single	Nuclear	<5	Upper class	Urban	No	More than normal	Yes	>6 hours	No	No	Severe	Moderate	Moderate	54
Male	18-24 years	Single	Nuclear	<5	Upper class	Urban	No	More than normal	Yes	2-4 hours	No	No	Moderate	Normal	Normal	30
Male	18-24 years	Single	Nuclear	<5	Upper class	Urban	Yes	Normal (7-9 hours)	Yes	2-4 hours	Yes	No	Moderate	Moderate	Moderate	50
Male	18-24 years	Single	Nuclear	<5	Upper class	Urban	Yes	Normal (7-9 hours)	No	2-4 hours	Yes	No	Severe	Moderate	Severe	58
Male	18-24 years	Single	Nuclear	<5	Upper class	Urban	No	Normal (7-9 hours)	Yes	<2 hours	Yes	No	Moderate	Extremely severe	Mild	56
Male	18-24 years	Single	Nuclear	<5	Upper class	Urban	No	Normal (7-9 hours)	Yes	>6 hours	No	Yes	Severe	Extremely severe	Extremely severe	90
Male	18-24 years	Single	Nuclear	<5	Upper class	Urban	Yes	Normal (7-9 hours)	Yes	5-6 hours	Yes	No	Moderate	Moderate	Normal	34
Male	18-24 years	Single	Nuclear	<5	Upper class	Urban	No	Less than normal	No	5-6 hours	Yes	No	Severe	Moderate	Moderate	56
Male	18-24 years	Single	Nuclear	<5	Upper class	Urban	No	Normal (7-9 hours)	Yes	>6 hours	No	No	Severe	Moderate	Severe	62
Male	18-24 years	Single	Nuclear	<5	Upper class	Urban	Yes	Normal (7-9 hours)	Yes	5-6 hours	No	No	Extremely severe	Extremely severe	Severe	80
Male	18-24 years	Single	Nuclear	<5	Upper class	Urban	Yes	Less than normal	Yes	5-6 hours	No	No	Mild	Moderate	Severe	52
Male	18-24 years	Single	Nuclear	<5	Upper class	Urban	Yes	More than normal	Yes	5-6 hours	No	No	Normal	Normal	Normal	10
Male	18-24 years	Single	Nuclear	<5	Upper class	Urban	Yes	Normal (7-9 hours)	No	5-6 hours	No	No	Moderate	Mild	Severe	50
Male	18-24 years	Single	Nuclear	<5	Upper class	Urban	No	Less than normal	No	>6 hours	No	Yes	Extremely severe	Extremely severe	Extremely severe	112
Male	18-24 years	Single	Nuclear	<5	Upper class	Urban	Yes	Normal (7-9 hours)	Yes	2-4 hours	No	No	Normal	Normal	Mild	28
Male	18-24 years	Single	Nuclear	<5	Upper class	Urban	No	Less than normal	No	>6 hours	No	No	Extremely severe	Mild	Moderate	60
Male	18-24 years	Single	Nuclear	<5	Upper class	Urban	No	Less than normal	No	>6 hours	No	No	Moderate	Normal	Mild	34
Male	18-24 years	Single	Nuclear	<5	Upper class	Urban	No	Normal (7-9 hours)	Yes	2-4 hours	Yes	No	Normal	Normal	Normal	6
Male	18-24 years	Single	Nuclear	<5	Upper class	Urban	No	More than normal	No	>6 hours	Yes	No	Severe	Normal	Mild	44
Male	18-24 years	Single	Nuclear	<5	Upper class	Urban	No	Less than normal	No	>6 hours	No	Yes	Extremely severe	Extremely severe	Extremely severe	126
Male	18-24 years	Single	Nuclear	<5	Upper class	Urban	No	Normal (7-9 hours)	Yes	5-6 hours	No	No	Moderate	Extremely severe	Moderate	64
Male	18-24 years	Single	Nuclear	<5	Upper class	Urban	Yes	Normal (7-9 hours)	Yes	5-6 hours	Yes	No	Mild	Moderate	Normal	26
Male	18-24 years	Single	Nuclear	<5	Upper class	Urban	Yes	Normal (7-9 hours)	Yes	>6 hours	Yes	No	Normal	Normal	Normal	0
Male	18-24 years	Single	Nuclear	<5	Upper class	Urban	No	More than normal	Yes	5-6 hours	No	Yes	Moderate	Moderate	Mild	42
Male	18-24 years	Single	Nuclear	<5	Upper class	Urban	No	Normal (7-9 hours)	No	5-6 hours	No	No	Severe	Severe	Severe	70
Male	18-24 years	Single	Nuclear	<5	Upper class	Urban	No	Normal (7-9 hours)	Yes	>6 hours	No	No	Moderate	Moderate	Moderate	48
Male	18-24 years	Single	Nuclear	<5	Upper class	Urban	No	Normal (7-9 hours)	Yes	5-6 hours	No	No	Extremely severe	Extremely severe	Severe	98
Male	18-24 years	Single	Nuclear	<5	Upper class	Urban	Yes	Normal (7-9 hours)	Yes	2-4 hours	Yes	No	Moderate	Normal	Normal	32
Male	18-24 years	Single	Nuclear	<5	Upper class	Urban	No	More than normal	No	>6 hours	No	No	Moderate	Moderate	Normal	36
Male	18-24 years	Single	Nuclear	<5	Upper class	Urban	Yes	Normal (7-9 hours)	Yes	>6 hours	Yes	No	Normal	Normal	Normal	12
Male	18-24 years	Single	Nuclear	<5	Upper class	Urban	No	More than normal	No	>6 hours	No	Yes	Moderate	Severe	Moderate	54
Male	18-24 years	Single	Nuclear	<5	Upper class	Urban	Yes	Normal (7-9 hours)	Yes	2-4 hours	Yes	No	Normal	Normal	Normal	18
Male	18-24 years	Single	Nuclear	<5	Upper class	Urban	Yes	Normal (7-9 hours)	Yes	5-6 hours	No	No	Severe	Mild	Extremely severe	68
Male	18-24 years	Single	Nuclear	<5	Upper class	Urban	Yes	Normal (7-9 hours)	Yes	5-6 hours	Yes	No	Mild	Mild	Mild	38
Male	18-24 years	Single	Nuclear	<5	Upper class	Urban	No	Normal (7-9 hours)	Yes	>6 hours	No	No	Normal	Normal	Normal	0
Male	18-24 years	Single	Nuclear	<5	Upper class	Urban	No	Normal (7-9 hours)	Yes	>6 hours	No	No	Severe	Severe	Extremely severe	74
Male	18-24 years	Single	Nuclear	<5	Upper class	Urban	No	Normal (7-9 hours)	Yes	>6 hours	Yes	No	Mild	Normal	Normal	30
Male	18-24 years	Single	Nuclear	<5	Upper class	Urban	Yes	Normal (7-9 hours)	Yes	>6 hours	No	Yes	Extremely severe	Extremely severe	Extremely severe	108
Male	18-24 years	Single	Nuclear	<5	Upper class	Urban	No	Less than normal	No	>6 hours	No	Yes	Extremely severe	Extremely severe	Extremely severe	100
Male	18-24 years	Single	Nuclear	<5	Upper class	Urban	Yes	Normal (7-9 hours)	No	5-6 hours	No	No	Extremely severe	Extremely severe	Extremely severe	90
Male	18-24 years	Single	Nuclear	<5	Upper class	Urban	Yes	Normal (7-9 hours)	Yes	>6 hours	No	Yes	Moderate	Moderate	Moderate	48
Male	18-24 years	Single	Nuclear	<5	Upper class	Urban	Yes	Normal (7-9 hours)	Yes	5-6 hours	No	No	Severe	Extremely severe	Severe	76
Male	18-24 years	Single	Nuclear	<5	Upper class	Urban	Yes	Normal (7-9 hours)	Yes	>6 hours	Yes	No	Extremely severe	Extremely severe	Severe	80
Male	18-24 years	Single	Nuclear	<5	Upper class	Urban	No	Normal (7-9 hours)	Yes	>6 hours	No	No	Mild	Moderate	Moderate	42
Male	18-24 years	Single	Nuclear	<5	Upper class	Urban	No	Normal (7-9 hours)	No	5-6 hours	Yes	No	Moderate	Mild	Moderate	48
Male	18-24 years	Single	Nuclear	<5	Upper class	Urban	Yes	Normal (7-9 hours)	Yes	2-4 hours	Yes	No	Normal	Normal	Normal	8
Male	18-24 years	Single	Nuclear	<5	Upper class	Urban	Yes	Less than normal	No	2-4 hours	No	No	Severe	Mild	Mild	48
Male	18-24 years	Single	Nuclear	<5	Upper class	Urban	Yes	Normal (7-9 hours)	Yes	5-6 hours	No	No	Extremely severe	Extremely severe	Severe	84
Male	18-24 years	Single	Nuclear	<5	Upper class	Urban	No	Normal (7-9 hours)	No	>6 hours	No	No	Extremely severe	Severe	Extremely severe	88
Male	18-24 years	Single	Nuclear	<5	Upper class	Urban	No	Normal (7-9 hours)	No	>6 hours	No	No	Extremely severe	Extremely severe	Extremely severe	94
Male	18-24 years	Single	Nuclear	<5	Upper class	Urban	No	Normal (7-9 hours)	No	5-6 hours	No	No	Moderate	Moderate	Normal	38
Male	18-24 years	Single	Nuclear	<5	Upper class	Urban	No	Less than normal	No	<2 hours	No	No	Moderate	Moderate	Mild	52
Male	18-24 years	Single	Nuclear	<5	Upper class	Urban	No	Less than normal	No	>6 hours	No	Yes	Extremely severe	Extremely severe	Extremely severe	108
Male	18-24 years	Single	Nuclear	<5	Upper class	Urban	Yes	Normal (7-9 hours)	Yes	2-4 hours	Yes	No	Normal	Normal	Normal	20
Male	18-24 years	Single	Nuclear	<5	Upper class	Urban	No	Less than normal	No	>6 hours	No	Yes	Extremely severe	Extremely severe	Extremely severe	122
Male	18-24 years	Single	Nuclear	<5	Upper class	Urban	No	Normal (7-9 hours)	Yes	5-6 hours	Yes	Yes	Normal	Mild	Normal	26
Male	18-24 years	Single	Nuclear	<5	Upper class	Urban	No	Less than normal	No	>6 hours	No	No	Moderate	Normal	Normal	36
Male	18-24 years	Single	Nuclear	<5	Upper class	Urban	Yes	Less than normal	Yes	>6 hours	Yes	Yes	Mild	Moderate	Normal	36
Male	18-24 years	Single	Nuclear	<5	Upper class	Urban	No	Normal (7-9 hours)	Yes	2-4 hours	No	No	Normal	Moderate	Normal	32
Male	18-24 years	Single	Nuclear	<5	Upper class	Urban	No	Normal (7-9 hours)	Yes	5-6 hours	No	No	Normal	Normal	Mild	28
Male	18-24 years	Single	Nuclear	<5	Upper class	Urban	No	Normal (7-9 hours)	Yes	>6 hours	Yes	No	Normal	Normal	Normal	20
Male	18-24 years	Single	Nuclear	<5	Upper class	Urban	No	Less than normal	No	5-6 hours	No	Yes	Extremely severe	Extremely severe	Extremely severe	122
Male	18-24 years	Single	Nuclear	<5	Upper class	Urban	Yes	Normal (7-9 hours)	Yes	5-6 hours	No	No	Normal	Normal	Normal	4
Male	18-24 years	Single	Nuclear	<5	Upper class	Urban	Yes	Normal (7-9 hours)	Yes	>6 hours	No	Yes	Severe	Extremely severe	Moderate	68
Male	18-24 years	Single	Nuclear	<5	Upper class	Urban	Yes	Normal (7-9 hours)	No	>6 hours	No	No	Normal	Normal	Mild	24
Male	18-24 years	Single	Nuclear	<5	Upper class	Urban	No	Less than normal	No	>6 hours	No	No	Extremely severe	Extremely severe	Extremely severe	114
Male	18-24 years	Single	Nuclear	<5	Upper class	Urban	Yes	Normal (7-9 hours)	Yes	5-6 hours	No	No	Moderate	Normal	Normal	34
Male	18-24 years	Single	Nuclear	<5	Upper class	Urban	No	Normal (7-9 hours)	No	5-6 hours	No	No	Extremely severe	Extremely severe	Extremely severe	108
Male	18-24 years	Single	Nuclear	<5	Upper class	Urban	No	Less than normal	No	5-6 hours	No	Yes	Extremely severe	Extremely severe	Extremely severe	116
Male	18-24 years	Single	Nuclear	<5	Upper class	Urban	No	Normal (7-9 hours)	No	>6 hours	No	Yes	Extremely severe	Extremely severe	Extremely severe	106
Male	25-29 years	Single	Nuclear	<5	Upper class	Urban	Yes	Normal (7-9 hours)	Yes	2-4 hours	Yes	Yes	Normal	Normal	Normal	12
Male	25-29 years	Single	Nuclear	<5	Upper class	Urban	Yes	Normal (7-9 hours)	Yes	5-6 hours	No	No	Moderate	Normal	Mild	36
Male	25-29 years	Single	Nuclear	<5	Upper class	Urban	No	Normal (7-9 hours)	No	2-4 hours	No	Yes	Moderate	Extremely severe	Moderate	64
Male	25-29 years	Single	Nuclear	<5	Upper class	Urban	No	More than normal	Yes	2-4 hours	No	Yes	Moderate	Normal	Normal	24
Male	25-29 years	Single	Nuclear	<5	Upper class	Urban	Yes	Normal (7-9 hours)	Yes	5-6 hours	No	No	Mild	Mild	Normal	34
Male	25-29 years	Single	Nuclear	<5	Upper class	Urban	No	Normal (7-9 hours)	Yes	>6 hours	Yes	No	Mild	Moderate	Normal	34
Male	25-29 years	Single	Nuclear	<5	Upper class	Urban	No	Normal (7-9 hours)	Yes	5-6 hours	No	Yes	Mild	Severe	Moderate	46
Male	25-29 years	Single	Nuclear	<5	Upper class	Urban	No	More than normal	No	2-4 hours	No	Yes	Extremely severe	Extremely severe	Extremely severe	112
Male	25-29 years	Single	Nuclear	<5	Upper class	Urban	Yes	Normal (7-9 hours)	Yes	5-6 hours	Yes	No	Moderate	Severe	Severe	70
Male	25-29 years	Single	Nuclear	<5	Upper class	Urban	Yes	Normal (7-9 hours)	Yes	5-6 hours	Yes	No	Normal	Normal	Normal	16
Male	25-29 years	Single	Nuclear	<5	Upper class	Urban	No	More than normal	No	>6 hours	No	Yes	Normal	Mild	Normal	28
Male	25-29 years	Single	Nuclear	<5	Upper class	Urban	No	Normal (7-9 hours)	Yes	2-4 hours	No	Yes	Mild	Normal	Mild	36
Male	25-29 years	Single	Nuclear	<5	Upper class	Urban	No	More than normal	Yes	>6 hours	No	Yes	Normal	Normal	Mild	28
Male	25-29 years	Single	Nuclear	<5	Upper class	Urban	Yes	Normal (7-9 hours)	Yes	2-4 hours	Yes	Yes	Mild	Mild	Moderate	40
Male	25-29 years	Single	Nuclear	<5	Upper class	Urban	Yes	Less than normal	No	5-6 hours	No	Yes	Moderate	Normal	Severe	50
Male	25-29 years	Single	Nuclear	<5	Upper class	Urban	Yes	Less than normal	No	5-6 hours	No	Yes	Moderate	Normal	Mild	44
Male	25-29 years	Single	Nuclear	<5	Upper class	Urban	No	More than normal	Yes	5-6 hours	No	Yes	Extremely severe	Extremely severe	Extremely severe	100
Male	25-29 years	Single	Nuclear	<5	Upper class	Urban	Yes	Normal (7-9 hours)	Yes	5-6 hours	No	No	Moderate	Moderate	Mild	44
Male	25-29 years	Single	Nuclear	<5	Upper class	Urban	Yes	Normal (7-9 hours)	Yes	2-4 hours	No	Yes	Mild	Moderate	Normal	30
Male	25-29 years	Single	Nuclear	<5	Upper class	Urban	No	Less than normal	No	5-6 hours	No	Yes	Extremely severe	Extremely severe	Extremely severe	120
Male	25-29 years	Single	Nuclear	<5	Upper class	Urban	Yes	Normal (7-9 hours)	Yes	>6 hours	No	No	Moderate	Moderate	Severe	58
Male	25-29 years	Single	Nuclear	<5	Upper class	Urban	Yes	Normal (7-9 hours)	Yes	<2 hours	Yes	No	Normal	Normal	Normal	10
Male	25-29 years	Single	Nuclear	<5	Upper class	Urban	No	Normal (7-9 hours)	No	>6 hours	No	No	Extremely severe	Extremely severe	Extremely severe	110
Male	25-29 years	Single	Nuclear	<5	Upper class	Urban	No	Normal (7-9 hours)	Yes	>6 hours	Yes	No	Normal	Normal	Normal	12
Male	25-29 years	Single	Nuclear	<5	Upper class	Urban	Yes	Less than normal	No	>6 hours	No	Yes	Extremely severe	Extremely severe	Extremely severe	122
Male	25-29 years	Single	Nuclear	<5	Upper class	Urban	No	More than normal	No	>6 hours	No	Yes	Extremely severe	Extremely severe	Extremely severe	118
Male	25-29 years	Single	Nuclear	<5	Upper class	Urban	Yes	Normal (7-9 hours)	Yes	5-6 hours	Yes	Yes	Normal	Normal	Normal	14
Male	25-29 years	Single	Nuclear	<5	Upper class	Urban	No	More than normal	No	>6 hours	No	Yes	Extremely severe	Extremely severe	Extremely severe	104
Male	25-29 years	Single	Nuclear	<5	Upper class	Urban	Yes	Normal (7-9 hours)	Yes	5-6 hours	No	Yes	Normal	Moderate	Normal	32
Male	25-29 years	Single	Nuclear	<5	Upper class	Urban	No	Normal (7-9 hours)	Yes	2-4 hours	No	No	Extremely severe	Extremely severe	Moderate	72
Male	25-29 years	Single	Nuclear	<5	Upper class	Urban	No	Normal (7-9 hours)	Yes	5-6 hours	No	Yes	Normal	Normal	Normal	4
Male	25-29 years	Single	Nuclear	<5	Upper class	Urban	Yes	Normal (7-9 hours)	Yes	<2 hours	No	No	Severe	Moderate	Severe	62
Male	25-29 years	Single	Nuclear	<5	Upper class	Urban	No	Normal (7-9 hours)	Yes	5-6 hours	No	No	Severe	Extremely severe	Severe	78
Male	25-29 years	Single	Nuclear	<5	Upper class	Urban	Yes	Normal (7-9 hours)	Yes	5-6 hours	No	Yes	Mild	Moderate	Normal	36
Male	25-29 years	Single	Nuclear	<5	Upper class	Urban	No	Less than normal	Yes	2-4 hours	Yes	No	Normal	Normal	Mild	18
Male	25-29 years	Single	Nuclear	<5	Upper class	Urban	Yes	Normal (7-9 hours)	Yes	2-4 hours	Yes	Yes	Moderate	Moderate	Moderate	48
Male	25-29 years	Single	Nuclear	<5	Upper class	Urban	No	Normal (7-9 hours)	No	2-4 hours	Yes	No	Moderate	Normal	Normal	36
Male	25-29 years	Single	Nuclear	<5	Upper class	Urban	Yes	Normal (7-9 hours)	Yes	5-6 hours	No	Yes	Moderate	Extremely severe	Mild	58
Male	25-29 years	Single	Nuclear	<5	Upper class	Urban	Yes	Normal (7-9 hours)	Yes	>6 hours	No	No	Mild	Severe	Moderate	50
Male	25-29 years	Single	Nuclear	<5	Upper class	Urban	No	Normal (7-9 hours)	Yes	>6 hours	Yes	Yes	Extremely severe	Extremely severe	Severe	80
Male	25-29 years	Single	Nuclear	<5	Upper class	Urban	No	Normal (7-9 hours)	Yes	2-4 hours	Yes	No	Normal	Normal	Normal	14
Male	25-29 years	Single	Nuclear	<5	Upper class	Urban	No	Normal (7-9 hours)	No	>6 hours	No	Yes	Moderate	Extremely severe	Severe	68
Male	25-29 years	Single	Nuclear	<5	Upper class	Urban	Yes	Normal (7-9 hours)	Yes	<2 hours	No	Yes	Severe	Severe	Moderate	62
Male	25-29 years	Single	Nuclear	<5	Upper class	Urban	No	Normal (7-9 hours)	Yes	5-6 hours	No	No	Moderate	Moderate	Moderate	50
Male	25-29 years	Single	Nuclear	<5	Upper class	Urban	Yes	Normal (7-9 hours)	Yes	2-4 hours	Yes	No	Moderate	Moderate	Mild	44
Male	25-29 years	Single	Nuclear	<5	Upper class	Urban	No	Less than normal	No	2-4 hours	No	Yes	Mild	Normal	Moderate	32
Male	25-29 years	Single	Nuclear	<5	Upper class	Urban	No	Less than normal	No	5-6 hours	No	Yes	Extremely severe	Extremely severe	Severe	94
Male	25-29 years	Single	Nuclear	<5	Upper class	Urban	Yes	Normal (7-9 hours)	Yes	5-6 hours	No	No	Moderate	Severe	Normal	50
Male	25-29 years	Single	Nuclear	<5	Upper class	Urban	Yes	Normal (7-9 hours)	No	2-4 hours	No	Yes	Moderate	Moderate	Mild	50
Male	25-29 years	Single	Nuclear	<5	Upper class	Urban	No	Less than normal	No	2-4 hours	Yes	Yes	Moderate	Extremely severe	Moderate	66
Male	25-29 years	Single	Nuclear	<5	Upper class	Urban	Yes	Normal (7-9 hours)	No	2-4 hours	No	No	Normal	Moderate	Normal	30
Male	25-29 years	Single	Nuclear	<5	Upper class	Urban	Yes	Less than normal	Yes	5-6 hours	Yes	No	Mild	Moderate	Moderate	42
Male	25-29 years	Single	Nuclear	<5	Upper class	Urban	Yes	Less than normal	No	>6 hours	Yes	No	Normal	Normal	Normal	10
Male	25-29 years	Single	Nuclear	<5	Upper class	Urban	No	More than normal	Yes	5-6 hours	No	No	Normal	Normal	Normal	14
Male	18-24 years	Single	Nuclear	<5	Upper class	Urban	No	Normal (7-9 hours)	No	5-6 hours	No	No	Severe	Moderate	Moderate	60
Male	18-24 years	Single	Nuclear	<5	Upper class	Urban	Yes	Normal (7-9 hours)	Yes	2-4 hours	Yes	No	Normal	Normal	Mild	28
Male	18-24 years	Single	Nuclear	<5	Upper class	Urban	Yes	Normal (7-9 hours)	No	>6 hours	No	No	Moderate	Moderate	Moderate	48
Male	18-24 years	Single	Nuclear	<5	Upper class	Urban	No	Normal (7-9 hours)	Yes	2-4 hours	No	No	Severe	Severe	Severe	68
Male	18-24 years	Single	Nuclear	<5	Upper class	Urban	Yes	Less than normal	No	>6 hours	No	No	Extremely severe	Extremely severe	Extremely severe	104
Male	18-24 years	Single	Nuclear	<5	Upper class	Urban	No	More than normal	Yes	5-6 hours	Yes	Yes	Extremely severe	Extremely severe	Extremely severe	108
Male	18-24 years	Single	Nuclear	<5	Upper class	Urban	No	Normal (7-9 hours)	No	>6 hours	No	No	Moderate	Extremely severe	Mild	56
Male	18-24 years	Single	Nuclear	<5	Upper class	Urban	No	Normal (7-9 hours)	No	>6 hours	No	No	Severe	Severe	Moderate	66
Male	18-24 years	Single	Nuclear	<5	Upper class	Urban	No	More than normal	Yes	>6 hours	No	No	Extremely severe	Extremely severe	Normal	60
Male	18-24 years	Single	Nuclear	<5	Upper class	Urban	No	More than normal	Yes	>6 hours	No	No	Extremely severe	Moderate	Moderate	70
Male	18-24 years	Single	Nuclear	<5	Upper class	Urban	No	Normal (7-9 hours)	No	>6 hours	No	No	Extremely severe	Extremely severe	Severe	76
Male	18-24 years	Single	Nuclear	<5	Upper class	Urban	Yes	Normal (7-9 hours)	Yes	>6 hours	No	No	Severe	Moderate	Extremely severe	66
Male	18-24 years	Single	Nuclear	<5	Upper class	Urban	No	Normal (7-9 hours)	Yes	2-4 hours	No	No	Severe	Severe	Severe	66
Male	18-24 years	Single	Nuclear	<5	Upper class	Urban	No	More than normal	Yes	2-4 hours	Yes	Yes	Severe	Moderate	Normal	42
Male	18-24 years	Single	Nuclear	<5	Upper class	Urban	No	Normal (7-9 hours)	No	2-4 hours	No	No	Moderate	Normal	Severe	48
Male	18-24 years	Single	Nuclear	<5	Upper class	Urban	No	Normal (7-9 hours)	Yes	>6 hours	No	Yes	Extremely severe	Extremely severe	Severe	80
Male	18-24 years	Single	Nuclear	<5	Upper class	Urban	No	Normal (7-9 hours)	Yes	>6 hours	No	Yes	Extremely severe	Extremely severe	Severe	80
Male	18-24 years	Single	Nuclear	<5	Upper class	Urban	Yes	Normal (7-9 hours)	Yes	2-4 hours	Yes	Yes	Mild	Normal	Mild	36
Male	18-24 years	Single	Nuclear	<5	Upper class	Urban	Yes	Normal (7-9 hours)	Yes	2-4 hours	No	No	Moderate	Moderate	Mild	48
Male	18-24 years	Single	Nuclear	<5	Upper class	Urban	Yes	Normal (7-9 hours)	Yes	>6 hours	No	No	Extremely severe	Extremely severe	Moderate	74
Male	18-24 years	Single	Nuclear	<5	Upper class	Urban	Yes	Normal (7-9 hours)	Yes	>6 hours	No	Yes	Normal	Normal	Normal	4
Male	18-24 years	Single	Nuclear	<5	Upper class	Urban	No	Less than normal	Yes	>6 hours	No	No	Extremely severe	Extremely severe	Extremely severe	98
Male	18-24 years	Single	Nuclear	<5	Upper class	Urban	Yes	Normal (7-9 hours)	Yes	>6 hours	Yes	No	Extremely severe	Moderate	Normal	46
Male	18-24 years	Single	Nuclear	<5	Upper class	Urban	Yes	More than normal	Yes	>6 hours	No	Yes	Moderate	Moderate	Moderate	46
Male	18-24 years	Single	Nuclear	<5	Upper class	Urban	No	More than normal	Yes	>6 hours	No	No	Extremely severe	Moderate	Moderate	74
Male	18-24 years	Single	Nuclear	<5	Upper class	Urban	Yes	Normal (7-9 hours)	Yes	2-4 hours	Yes	No	Moderate	Moderate	Moderate	46
Male	18-24 years	Single	Nuclear	<5	Upper class	Urban	Yes	More than normal	Yes	>6 hours	No	No	Normal	Normal	Normal	0
Male	18-24 years	Single	Nuclear	<5	Upper class	Urban	Yes	Normal (7-9 hours)	Yes	>6 hours	No	Yes	Moderate	Normal	Normal	34
Male	18-24 years	Single	Nuclear	<5	Upper class	Urban	Yes	Normal (7-9 hours)	Yes	5-6 hours	Yes	No	Mild	Normal	Normal	24
Male	18-24 years	Single	Nuclear	<5	Upper class	Urban	No	Normal (7-9 hours)	Yes	>6 hours	Yes	No	Normal	Extremely severe	Mild	48
Male	18-24 years	Single	Nuclear	<5	Upper class	Urban	No	Normal (7-9 hours)	Yes	>6 hours	No	No	Extremely severe	Moderate	Extremely severe	86
Male	18-24 years	Single	Nuclear	<5	Upper class	Urban	Yes	Normal (7-9 hours)	Yes	>6 hours	No	No	Moderate	Severe	Moderate	60
Male	18-24 years	Single	Nuclear	<5	Upper class	Urban	No	More than normal	No	>6 hours	No	No	Severe	Severe	Extremely severe	72
Male	18-24 years	Single	Nuclear	<5	Upper class	Urban	No	Less than normal	No	2-4 hours	Yes	No	Mild	Moderate	Moderate	48
Male	18-24 years	Single	Nuclear	<5	Upper class	Urban	No	Less than normal	No	>6 hours	Yes	No	Moderate	Moderate	Mild	50
Male	18-24 years	Single	Nuclear	<5	Upper class	Urban	Yes	Less than normal	Yes	>6 hours	Yes	No	Normal	Normal	Normal	0
Male	18-24 years	Single	Nuclear	<5	Upper class	Urban	Yes	Normal (7-9 hours)	Yes	2-4 hours	No	Yes	Severe	Extremely severe	Moderate	70
Male	18-24 years	Single	Nuclear	<5	Upper class	Urban	Yes	Less than normal	Yes	>6 hours	No	No	Normal	Normal	Normal	12
Male	18-24 years	Single	Nuclear	<5	Upper class	Urban	No	More than normal	Yes	>6 hours	No	Yes	Extremely severe	Extremely severe	Extremely severe	96
Male	18-24 years	Single	Nuclear	<5	Upper class	Urban	No	Normal (7-9 hours)	No	5-6 hours	No	No	Severe	Extremely severe	Moderate	66
Male	18-24 years	Single	Nuclear	<5	Upper class	Urban	No	Normal (7-9 hours)	Yes	5-6 hours	No	Yes	Normal	Normal	Normal	16
Male	18-24 years	Single	Nuclear	<5	Upper class	Urban	No	Normal (7-9 hours)	Yes	5-6 hours	No	No	Normal	Normal	Mild	22
Male	18-24 years	Single	Nuclear	<5	Upper class	Urban	Yes	Normal (7-9 hours)	Yes	5-6 hours	Yes	No	Normal	Normal	Normal	18
Male	18-24 years	Single	Nuclear	<5	Upper class	Urban	Yes	Normal (7-9 hours)	Yes	<2 hours	Yes	No	Normal	Moderate	Normal	24
Male	18-24 years	Single	Nuclear	<5	Upper class	Urban	Yes	Normal (7-9 hours)	Yes	5-6 hours	No	Yes	Extremely severe	Extremely severe	Extremely severe	110
Male	18-24 years	Single	Nuclear	<5	Upper class	Urban	Yes	Normal (7-9 hours)	Yes	5-6 hours	No	No	Extremely severe	Extremely severe	Extremely severe	104
Male	18-24 years	Single	Nuclear	<5	Upper class	Urban	No	Less than normal	No	>6 hours	No	Yes	Extremely severe	Extremely severe	Extremely severe	104
Male	18-24 years	Single	Nuclear	<5	Upper class	Urban	No	Less than normal	No	>6 hours	No	No	Extremely severe	Extremely severe	Extremely severe	92
Male	18-24 years	Single	Nuclear	<5	Upper class	Urban	No	Less than normal	No	>6 hours	No	Yes	Extremely severe	Extremely severe	Extremely severe	122
Male	18-24 years	Single	Nuclear	<5	Upper class	Urban	No	Less than normal	No	>6 hours	No	Yes	Extremely severe	Extremely severe	Extremely severe	112
Male	18-24 years	Single	Nuclear	<5	Upper class	Urban	Yes	Normal (7-9 hours)	Yes	5-6 hours	No	Yes	Extremely severe	Extremely severe	Extremely severe	100
Male	18-24 years	Single	Nuclear	<5	Upper class	Urban	Yes	Normal (7-9 hours)	Yes	2-4 hours	No	Yes	Extremely severe	Extremely severe	Extremely severe	114
Male	18-24 years	Single	Nuclear	<5	Upper class	Urban	No	Less than normal	No	>6 hours	No	Yes	Extremely severe	Extremely severe	Extremely severe	126
Male	18-24 years	Single	Nuclear	<5	Upper class	Urban	Yes	Normal (7-9 hours)	Yes	5-6 hours	No	No	Moderate	Mild	Moderate	48
Male	18-24 years	Single	Nuclear	<5	Upper class	Urban	Yes	Normal (7-9 hours)	Yes	5-6 hours	Yes	No	Mild	Moderate	Moderate	42
Male	18-24 years	Single	Nuclear	<5	Upper class	Urban	No	Normal (7-9 hours)	Yes	<2 hours	Yes	No	Moderate	Moderate	Moderate	50
Male	18-24 years	Single	Nuclear	<5	Upper class	Urban	No	Normal (7-9 hours)	Yes	2-4 hours	No	No	Moderate	Normal	Moderate	46
Male	18-24 years	Single	Nuclear	<5	Upper class	Urban	No	Less than normal	No	>6 hours	No	Yes	Extremely severe	Extremely severe	Extremely severe	118
Male	18-24 years	Single	Nuclear	<5	Upper class	Urban	No	Less than normal	No	>6 hours	No	Yes	Extremely severe	Extremely severe	Extremely severe	116
Male	18-24 years	Single	Nuclear	<5	Upper class	Urban	No	Normal (7-9 hours)	Yes	5-6 hours	No	No	Moderate	Moderate	Severe	60
Male	18-24 years	Single	Nuclear	<5	Upper class	Urban	No	Normal (7-9 hours)	Yes	5-6 hours	No	No	Moderate	Moderate	Severe	60
Male	18-24 years	Single	Nuclear	<5	Upper class	Urban	No	Normal (7-9 hours)	Yes	5-6 hours	No	No	Moderate	Moderate	Extremely severe	62
Male	18-24 years	Single	Nuclear	<5	Upper class	Urban	No	Less than normal	No	>6 hours	No	Yes	Extremely severe	Extremely severe	Extremely severe	112
Male	18-24 years	Single	Nuclear	<5	Upper class	Urban	Yes	Normal (7-9 hours)	Yes	2-4 hours	Yes	No	Mild	Mild	Normal	32
Male	18-24 years	Single	Nuclear	<5	Upper class	Urban	No	Normal (7-9 hours)	Yes	>6 hours	Yes	No	Severe	Extremely severe	Severe	78
Male	18-24 years	Single	Nuclear	<5	Upper class	Urban	No	Normal (7-9 hours)	No	>6 hours	No	Yes	Moderate	Normal	Normal	28
Male	18-24 years	Single	Nuclear	<5	Upper class	Urban	No	Normal (7-9 hours)	Yes	>6 hours	No	No	Extremely severe	Extremely severe	Extremely severe	90
Male	18-24 years	Single	Nuclear	<5	Upper class	Urban	No	Normal (7-9 hours)	Yes	>6 hours	No	No	Extremely severe	Severe	Extremely severe	88
Male	18-24 years	Single	Nuclear	<5	Upper class	Urban	Yes	Normal (7-9 hours)	No	>6 hours	No	No	Severe	Moderate	Moderate	60
Male	18-24 years	Single	Nuclear	<5	Upper class	Urban	Yes	Normal (7-9 hours)	Yes	2-4 hours	No	Yes	Mild	Normal	Normal	24
Male	18-24 years	Single	Nuclear	<5	Upper class	Urban	No	Normal (7-9 hours)	Yes	2-4 hours	No	No	Severe	Extremely severe	Moderate	74
Male	18-24 years	Single	Nuclear	<5	Upper class	Urban	No	Normal (7-9 hours)	Yes	<2 hours	No	Yes	Moderate	Moderate	Severe	58
Male	18-24 years	Single	Nuclear	<5	Upper class	Urban	Yes	More than normal	Yes	2-4 hours	No	No	Normal	Normal	Severe	36
Male	18-24 years	Single	Nuclear	<5	Upper class	Urban	Yes	Normal (7-9 hours)	Yes	>6 hours	No	No	Moderate	Severe	Severe	62
Male	18-24 years	Single	Nuclear	<5	Upper class	Urban	Yes	Normal (7-9 hours)	Yes	>6 hours	Yes	No	Normal	Normal	Moderate	32
Male	18-24 years	Single	Nuclear	<5	Upper class	Urban	No	Normal (7-9 hours)	Yes	5-6 hours	Yes	No	Severe	Extremely severe	Severe	74
Male	18-24 years	Single	Nuclear	<5	Upper class	Urban	No	More than normal	No	>6 hours	No	Yes	Extremely severe	Extremely severe	Extremely severe	114
Male	18-24 years	Single	Nuclear	<5	Upper class	Urban	No	More than normal	Yes	5-6 hours	No	No	Extremely severe	Extremely severe	Extremely severe	108
Male	18-24 years	Single	Nuclear	<5	Upper class	Urban	Yes	Normal (7-9 hours)	Yes	5-6 hours	No	Yes	Extremely severe	Extremely severe	Extremely severe	116
Male	18-24 years	Single	Nuclear	<5	Upper class	Urban	Yes	Normal (7-9 hours)	Yes	2-4 hours	Yes	No	Moderate	Severe	Mild	54
Male	18-24 years	Single	Nuclear	<5	Upper class	Urban	Yes	Normal (7-9 hours)	Yes	>6 hours	No	No	Moderate	Mild	Moderate	42
Male	18-24 years	Single	Nuclear	<5	Upper class	Urban	Yes	Normal (7-9 hours)	Yes	2-4 hours	No	No	Moderate	Mild	Moderate	48
Male	18-24 years	Single	Nuclear	<5	Upper class	Urban	Yes	Normal (7-9 hours)	Yes	5-6 hours	No	No	Moderate	Mild	Normal	42
Male	18-24 years	Single	Nuclear	<5	Upper class	Urban	No	Normal (7-9 hours)	Yes	>6 hours	No	No	Moderate	Severe	Normal	50
Male	18-24 years	Single	Nuclear	<5	Upper class	Urban	Yes	Normal (7-9 hours)	Yes	2-4 hours	Yes	No	Moderate	Normal	Moderate	46
Male	18-24 years	Single	Nuclear	<5	Upper class	Urban	Yes	Normal (7-9 hours)	Yes	5-6 hours	Yes	Yes	Normal	Normal	Normal	8
Male	18-24 years	Single	Nuclear	<5	Upper class	Urban	No	Normal (7-9 hours)	Yes	>6 hours	No	No	Moderate	Moderate	Moderate	52
Male	18-24 years	Single	Nuclear	<5	Upper class	Urban	Yes	Normal (7-9 hours)	Yes	2-4 hours	Yes	No	Moderate	Moderate	Mild	44
Male	18-24 years	Single	Nuclear	<5	Upper class	Urban	No	Less than normal	No	>6 hours	No	Yes	Extremely severe	Extremely severe	Extremely severe	126
Male	18-24 years	Single	Nuclear	<5	Upper class	Urban	No	Less than normal	No	5-6 hours	No	Yes	Extremely severe	Extremely severe	Extremely severe	116
Male	18-24 years	Single	Nuclear	<5	Upper class	Urban	No	Less than normal	No	>6 hours	No	Yes	Extremely severe	Extremely severe	Extremely severe	122
Male	18-24 years	Single	Nuclear	<5	Upper class	Urban	No	Less than normal	No	5-6 hours	No	Yes	Extremely severe	Extremely severe	Extremely severe	114
Male	18-24 years	Single	Nuclear	<5	Upper class	Urban	Yes	Normal (7-9 hours)	No	5-6 hours	No	No	Mild	Normal	Mild	34
Male	18-24 years	Single	Nuclear	<5	Upper class	Urban	No	Less than normal	No	>6 hours	No	Yes	Extremely severe	Extremely severe	Extremely severe	114
Male	18-24 years	Single	Nuclear	<5	Upper class	Urban	No	Less than normal	No	>6 hours	No	Yes	Extremely severe	Extremely severe	Extremely severe	120
Male	18-24 years	Single	Nuclear	<5	Upper class	Urban	No	Less than normal	No	>6 hours	No	Yes	Extremely severe	Extremely severe	Extremely severe	112
Male	18-24 years	Single	Nuclear	<5	Upper class	Urban	No	Normal (7-9 hours)	Yes	<2 hours	Yes	Yes	Normal	Moderate	Moderate	38
Male	18-24 years	Single	Nuclear	<5	Upper class	Urban	Yes	Normal (7-9 hours)	No	5-6 hours	No	No	Moderate	Severe	Mild	50
Male	25-29 years	Single	Nuclear	<5	Upper class	Urban	No	Less than normal	Yes	>6 hours	No	Yes	Extremely severe	Normal	Extremely severe	70
Male	25-29 years	Single	Nuclear	<5	Upper class	Urban	No	More than normal	Yes	>6 hours	No	No	Normal	Severe	Moderate	48
Male	25-29 years	Single	Nuclear	<5	Upper class	Urban	No	Less than normal	Yes	5-6 hours	No	Yes	Normal	Moderate	Mild	36
Male	25-29 years	Single	Nuclear	<5	Upper class	Urban	No	Less than normal	Yes	>6 hours	Yes	Yes	Moderate	Extremely severe	Moderate	62
Male	25-29 years	Single	Nuclear	<5	Upper class	Urban	Yes	Normal (7-9 hours)	Yes	2-4 hours	Yes	No	Severe	Extremely severe	Severe	70
Male	25-29 years	Single	Nuclear	<5	Upper class	Urban	Yes	Less than normal	Yes	5-6 hours	No	Yes	Normal	Moderate	Normal	24
Male	25-29 years	Single	Nuclear	<5	Upper class	Urban	No	Normal (7-9 hours)	Yes	5-6 hours	Yes	No	Extremely severe	Extremely severe	Severe	84
Male	25-29 years	Single	Nuclear	<5	Upper class	Urban	Yes	Normal (7-9 hours)	Yes	5-6 hours	No	Yes	Normal	Mild	Moderate	36
Male	25-29 years	Single	Nuclear	<5	Upper class	Urban	Yes	Normal (7-9 hours)	Yes	5-6 hours	Yes	Yes	Severe	Moderate	Severe	66
Male	25-29 years	Single	Nuclear	<5	Upper class	Urban	Yes	Normal (7-9 hours)	Yes	2-4 hours	Yes	Yes	Normal	Normal	Normal	14
Male	25-29 years	Single	Nuclear	<5	Upper class	Urban	Yes	Normal (7-9 hours)	Yes	2-4 hours	Yes	Yes	Moderate	Normal	Moderate	40
Male	25-29 years	Single	Nuclear	<5	Upper class	Urban	No	Normal (7-9 hours)	Yes	5-6 hours	No	No	Severe	Normal	Mild	42
Male	25-29 years	Single	Nuclear	<5	Upper class	Urban	No	Normal (7-9 hours)	Yes	5-6 hours	Yes	Yes	Moderate	Normal	Normal	32
Male	25-29 years	Single	Nuclear	<5	Upper class	Urban	No	Normal (7-9 hours)	No	5-6 hours	No	No	Moderate	Severe	Mild	48
Male	25-29 years	Single	Nuclear	<5	Upper class	Urban	Yes	Normal (7-9 hours)	Yes	5-6 hours	No	Yes	Severe	Normal	Moderate	50
Male	25-29 years	Single	Nuclear	<5	Upper class	Urban	No	Normal (7-9 hours)	Yes	>6 hours	Yes	Yes	Extremely severe	Extremely severe	Severe	84
Male	25-29 years	Single	Nuclear	<5	Upper class	Urban	Yes	Normal (7-9 hours)	Yes	5-6 hours	No	Yes	Moderate	Normal	Moderate	46
Male	25-29 years	Single	Nuclear	<5	Upper class	Urban	No	Normal (7-9 hours)	Yes	5-6 hours	No	Yes	Severe	Moderate	Severe	64
Male	25-29 years	Single	Nuclear	<5	Upper class	Urban	No	Less than normal	No	2-4 hours	No	No	Severe	Moderate	Moderate	56
Male	25-29 years	Single	Nuclear	<5	Upper class	Urban	No	Normal (7-9 hours)	Yes	5-6 hours	No	No	Normal	Normal	Normal	4
Male	25-29 years	Single	Nuclear	<5	Upper class	Urban	No	Normal (7-9 hours)	Yes	5-6 hours	No	Yes	Normal	Mild	Normal	24
Male	25-29 years	Single	Nuclear	<5	Upper class	Urban	No	Normal (7-9 hours)	Yes	5-6 hours	Yes	Yes	Moderate	Moderate	Mild	46
Male	25-29 years	Single	Nuclear	<5	Upper class	Urban	Yes	Normal (7-9 hours)	No	>6 hours	Yes	No	Normal	Mild	Mild	30
Male	25-29 years	Single	Nuclear	<5	Upper class	Urban	Yes	Normal (7-9 hours)	Yes	5-6 hours	No	No	Mild	Normal	Normal	24
Male	25-29 years	Single	Nuclear	<5	Upper class	Urban	No	Normal (7-9 hours)	Yes	>6 hours	No	Yes	Mild	Severe	Mild	48
Male	25-29 years	Single	Nuclear	<5	Upper class	Urban	No	Normal (7-9 hours)	Yes	>6 hours	Yes	Yes	Severe	Extremely severe	Mild	62
Male	25-29 years	Single	Nuclear	<5	Upper class	Urban	No	Normal (7-9 hours)	Yes	5-6 hours	Yes	No	Mild	Mild	Moderate	42
Male	18-24 years	Single	Nuclear	≥5	Upper class	Urban	No	Normal (7-9 hours)	Yes	5-6 hours	No	Yes	Extremely severe	Extremely severe	Extremely severe	104
Male	18-24 years	Single	Nuclear	≥5	Upper class	Urban	Yes	Normal (7-9 hours)	No	>6 hours	Yes	No	Extremely severe	Extremely severe	Extremely severe	100
Male	18-24 years	Single	Nuclear	≥5	Upper class	Urban	No	Less than normal	No	2-4 hours	No	Yes	Severe	Normal	Severe	58
Male	18-24 years	Single	Nuclear	≥5	Upper class	Urban	Yes	Less than normal	No	5-6 hours	Yes	No	Normal	Normal	Normal	14
Male	18-24 years	Single	Nuclear	≥5	Upper class	Urban	Yes	Normal (7-9 hours)	Yes	5-6 hours	No	No	Severe	Extremely severe	Extremely severe	90
Male	18-24 years	Single	Nuclear	≥5	Upper class	Urban	No	Less than normal	Yes	>6 hours	Yes	No	Moderate	Extremely severe	Severe	64
Male	18-24 years	Single	Nuclear	≥5	Upper class	Urban	Yes	Less than normal	No	2-4 hours	Yes	No	Moderate	Severe	Moderate	54
Male	18-24 years	Single	Nuclear	≥5	Upper class	Urban	Yes	More than normal	Yes	>6 hours	No	No	Moderate	Normal	Normal	32
Male	18-24 years	Single	Nuclear	≥5	Upper class	Urban	Yes	Normal (7-9 hours)	Yes	>6 hours	No	Yes	Moderate	Moderate	Moderate	58
Male	18-24 years	Single	Nuclear	≥5	Upper class	Urban	Yes	Normal (7-9 hours)	Yes	5-6 hours	No	Yes	Extremely severe	Extremely severe	Extremely severe	106
Male	18-24 years	Single	Nuclear	≥5	Upper class	Urban	Yes	More than normal	Yes	>6 hours	No	No	Moderate	Severe	Mild	50
Male	18-24 years	Single	Nuclear	≥5	Upper class	Urban	No	More than normal	Yes	>6 hours	No	No	Normal	Normal	Mild	20
Male	18-24 years	Single	Nuclear	≥5	Upper class	Urban	Yes	Normal (7-9 hours)	Yes	5-6 hours	No	Yes	Mild	Normal	Normal	12
Male	18-24 years	Single	Nuclear	≥5	Upper class	Urban	No	Less than normal	No	>6 hours	No	Yes	Extremely severe	Extremely severe	Extremely severe	116
Male	18-24 years	Single	Nuclear	≥5	Upper class	Urban	No	Normal (7-9 hours)	No	>6 hours	No	No	Extremely severe	Normal	Moderate	60
Male	18-24 years	Single	Nuclear	≥5	Upper class	Urban	No	Normal (7-9 hours)	Yes	5-6 hours	No	Yes	Moderate	Mild	Moderate	44
Male	18-24 years	Single	Nuclear	≥5	Upper class	Urban	No	Normal (7-9 hours)	No	2-4 hours	No	No	Normal	Severe	Mild	38
Male	18-24 years	Single	Nuclear	≥5	Upper class	Urban	Yes	Normal (7-9 hours)	Yes	>6 hours	Yes	Yes	Normal	Mild	Moderate	32
Male	18-24 years	Single	Nuclear	≥5	Upper class	Urban	No	More than normal	Yes	>6 hours	No	No	Severe	Extremely severe	Moderate	64
Male	18-24 years	Single	Nuclear	≥5	Upper class	Urban	Yes	Normal (7-9 hours)	Yes	<2 hours	Yes	Yes	Normal	Normal	Normal	14
Male	18-24 years	Single	Nuclear	≥5	Upper class	Urban	No	More than normal	No	>6 hours	No	Yes	Extremely severe	Extremely severe	Extremely severe	118
Male	18-24 years	Single	Nuclear	≥5	Upper class	Urban	No	Less than normal	No	5-6 hours	No	Yes	Extremely severe	Extremely severe	Extremely severe	116
Male	18-24 years	Single	Nuclear	≥5	Upper class	Urban	No	Normal (7-9 hours)	No	2-4 hours	No	No	Mild	Severe	Mild	44
Male	18-24 years	Single	Nuclear	≥5	Upper class	Urban	No	More than normal	Yes	5-6 hours	No	Yes	Extremely severe	Extremely severe	Extremely severe	106
Male	18-24 years	Single	Nuclear	≥5	Upper class	Urban	No	Normal (7-9 hours)	Yes	5-6 hours	No	No	Severe	Severe	Severe	74
Male	18-24 years	Single	Nuclear	≥5	Upper class	Urban	Yes	Normal (7-9 hours)	Yes	>6 hours	Yes	Yes	Moderate	Moderate	Moderate	48
Male	18-24 years	Single	Nuclear	≥5	Upper class	Urban	Yes	Normal (7-9 hours)	Yes	>6 hours	Yes	Yes	Moderate	Moderate	Moderate	48
Male	18-24 years	Single	Nuclear	≥5	Upper class	Urban	No	Normal (7-9 hours)	Yes	>6 hours	No	Yes	Extremely severe	Extremely severe	Extremely severe	118
Male	18-24 years	Single	Nuclear	≥5	Upper class	Urban	No	Normal (7-9 hours)	Yes	2-4 hours	Yes	No	Normal	Normal	Normal	8
Male	18-24 years	Single	Nuclear	≥5	Upper class	Urban	No	Normal (7-9 hours)	Yes	>6 hours	No	Yes	Extremely severe	Extremely severe	Extremely severe	84
Male	18-24 years	Single	Nuclear	≥5	Upper class	Urban	No	Normal (7-9 hours)	No	>6 hours	No	Yes	Extremely severe	Extremely severe	Extremely severe	112
Male	18-24 years	Single	Nuclear	≥5	Upper class	Urban	Yes	Normal (7-9 hours)	Yes	2-4 hours	No	Yes	Moderate	Severe	Normal	48
Male	25-29 years	Single	Nuclear	≥5	Upper class	Urban	Yes	Normal (7-9 hours)	Yes	5-6 hours	Yes	No	Moderate	Severe	Severe	60
Male	25-29 years	Single	Nuclear	≥5	Upper class	Urban	Yes	Less than normal	No	2-4 hours	No	Yes	Extremely severe	Extremely severe	Extremely severe	108
Male	25-29 years	Single	Nuclear	≥5	Upper class	Urban	No	Less than normal	Yes	>6 hours	No	No	Normal	Normal	Normal	8
Male	25-29 years	Single	Nuclear	≥5	Upper class	Urban	No	More than normal	Yes	2-4 hours	No	No	Moderate	Severe	Moderate	58
Male	25-29 years	Single	Nuclear	≥5	Upper class	Urban	No	Normal (7-9 hours)	No	>6 hours	No	No	Severe	Severe	Moderate	66
Male	25-29 years	Single	Nuclear	≥5	Upper class	Urban	No	Normal (7-9 hours)	No	>6 hours	No	Yes	Normal	Normal	Normal	12
Male	25-29 years	Single	Nuclear	≥5	Upper class	Urban	No	Normal (7-9 hours)	Yes	2-4 hours	Yes	No	Normal	Moderate	Normal	26
Male	25-29 years	Single	Nuclear	≥5	Upper class	Urban	No	Less than normal	No	>6 hours	No	Yes	Extremely severe	Extremely severe	Extremely severe	122
Male	25-29 years	Single	Nuclear	≥5	Upper class	Urban	No	Normal (7-9 hours)	Yes	5-6 hours	No	No	Extremely severe	Extremely severe	Severe	78
Male	25-29 years	Single	Nuclear	≥5	Upper class	Urban	No	Normal (7-9 hours)	Yes	>6 hours	No	No	Severe	Extremely severe	Extremely severe	84
Male	25-29 years	Single	Nuclear	≥5	Upper class	Urban	No	Normal (7-9 hours)	Yes	>6 hours	No	No	Severe	Extremely severe	Extremely severe	84
Male	25-29 years	Single	Nuclear	≥5	Upper class	Urban	No	Less than normal	No	>6 hours	No	Yes	Extremely severe	Extremely severe	Extremely severe	108
Male	25-29 years	Single	Nuclear	≥5	Upper class	Urban	No	Less than normal	No	>6 hours	No	Yes	Extremely severe	Extremely severe	Extremely severe	114
Male	25-29 years	Single	Nuclear	≥5	Upper class	Urban	No	Normal (7-9 hours)	Yes	>6 hours	Yes	No	Normal	Moderate	Normal	32
Male	25-29 years	Single	Nuclear	≥5	Upper class	Urban	Yes	Normal (7-9 hours)	Yes	5-6 hours	Yes	No	Normal	Extremely severe	Moderate	44
Male	25-29 years	Single	Nuclear	≥5	Upper class	Urban	Yes	Normal (7-9 hours)	Yes	5-6 hours	No	No	Severe	Moderate	Extremely severe	68
Male	25-29 years	Single	Nuclear	≥5	Upper class	Urban	No	Normal (7-9 hours)	No	>6 hours	No	Yes	Extremely severe	Extremely severe	Extremely severe	96
Male	25-29 years	Single	Nuclear	≥5	Upper class	Urban	No	Less than normal	No	>6 hours	No	Yes	Extremely severe	Extremely severe	Extremely severe	126
Male	25-29 years	Single	Nuclear	≥5	Upper class	Urban	No	Normal (7-9 hours)	Yes	<2 hours	Yes	No	Normal	Normal	Normal	10
Male	25-29 years	Single	Nuclear	≥5	Upper class	Urban	Yes	Normal (7-9 hours)	Yes	2-4 hours	Yes	No	Normal	Normal	Normal	12
Male	25-29 years	Single	Nuclear	≥5	Upper class	Urban	Yes	Normal (7-9 hours)	Yes	>6 hours	Yes	Yes	Normal	Normal	Normal	14
Male	18-24 years	Single	Nuclear	≥5	Upper class	Urban	No	Normal (7-9 hours)	Yes	5-6 hours	No	No	Mild	Normal	Normal	24
Male	18-24 years	Single	Nuclear	≥5	Upper class	Urban	No	Normal (7-9 hours)	Yes	2-4 hours	Yes	No	Normal	Normal	Normal	4
Male	18-24 years	Single	Nuclear	≥5	Upper class	Urban	Yes	More than normal	Yes	>6 hours	No	Yes	Extremely severe	Extremely severe	Extremely severe	106
Male	18-24 years	Single	Nuclear	≥5	Upper class	Urban	Yes	Normal (7-9 hours)	Yes	>6 hours	No	No	Mild	Normal	Moderate	40
Male	18-24 years	Single	Nuclear	≥5	Upper class	Urban	No	Less than normal	No	>6 hours	No	Yes	Extremely severe	Extremely severe	Extremely severe	116
Male	18-24 years	Single	Nuclear	≥5	Upper class	Urban	No	More than normal	Yes	5-6 hours	No	No	Severe	Extremely severe	Severe	82
Male	25-29 years	Single	Nuclear	≥5	Upper class	Urban	Yes	Normal (7-9 hours)	Yes	<2 hours	Yes	No	Normal	Normal	Normal	0
Male	25-29 years	Single	Nuclear	≥5	Upper class	Urban	Yes	Less than normal	No	5-6 hours	No	Yes	Extremely severe	Extremely severe	Extremely severe	112
Male	25-29 years	Single	Nuclear	≥5	Upper class	Urban	No	Less than normal	No	<2 hours	Yes	No	Moderate	Extremely severe	Normal	40
Male	25-29 years	Single	Nuclear	≥5	Upper class	Urban	Yes	Normal (7-9 hours)	No	5-6 hours	No	Yes	Mild	Normal	Normal	28
Male	18-24 years	Single	Nuclear	≥5	Upper class	Urban	No	Less than normal	No	>6 hours	No	Yes	Extremely severe	Extremely severe	Extremely severe	120
Male	18-24 years	Single	Nuclear	≥5	Upper class	Urban	Yes	Normal (7-9 hours)	Yes	2-4 hours	No	No	Severe	Moderate	Mild	48
Male	18-24 years	Single	Nuclear	≥5	Upper class	Urban	No	Normal (7-9 hours)	Yes	>6 hours	No	Yes	Normal	Normal	Normal	20
Male	18-24 years	Single	Nuclear	≥5	Upper class	Urban	No	Normal (7-9 hours)	Yes	5-6 hours	Yes	Yes	Moderate	Mild	Moderate	46
Male	25-29 years	Single	Nuclear	≥5	Upper class	Urban	Yes	Normal (7-9 hours)	Yes	2-4 hours	Yes	No	Normal	Normal	Normal	20
Male	25-29 years	Single	Nuclear	≥5	Upper class	Urban	No	Normal (7-9 hours)	Yes	>6 hours	No	Yes	Mild	Severe	Normal	40
Male	18-24 years	Single	Nuclear	≥5	Upper class	Urban	Yes	Normal (7-9 hours)	Yes	<2 hours	No	No	Moderate	Moderate	Moderate	48
Male	25-29 years	Single	Nuclear	≥5	Upper class	Urban	Yes	Normal (7-9 hours)	Yes	5-6 hours	No	No	Moderate	Mild	Moderate	50
Male	25-29 years	Single	Nuclear	≥5	Upper class	Urban	Yes	Normal (7-9 hours)	No	<2 hours	No	No	Moderate	Moderate	Moderate	44
Male	25-29 years	Single	Nuclear	≥5	Upper class	Urban	Yes	Normal (7-9 hours)	Yes	>6 hours	Yes	No	Mild	Normal	Normal	30
Male	25-29 years	Single	Nuclear	≥5	Upper class	Urban	No	Less than normal	No	>6 hours	No	Yes	Extremely severe	Extremely severe	Extremely severe	116
Male	25-29 years	Single	Nuclear	≥5	Upper class	Urban	No	Less than normal	No	>6 hours	No	Yes	Extremely severe	Extremely severe	Extremely severe	120
Male	18-24 years	Single	Nuclear	<5	Upper class	Urban	Yes	Normal (7-9 hours)	Yes	5-6 hours	Yes	Yes	Severe	Mild	Moderate	50
Male	18-24 years	Single	Nuclear	<5	Upper class	Urban	No	Normal (7-9 hours)	Yes	>6 hours	Yes	No	Severe	Severe	Mild	56
Male	18-24 years	Single	Nuclear	<5	Upper class	Urban	No	Normal (7-9 hours)	Yes	>6 hours	Yes	No	Severe	Severe	Mild	56
Male	25-29 years	Single	Nuclear	<5	Upper class	Urban	Yes	Normal (7-9 hours)	Yes	>6 hours	Yes	No	Normal	Normal	Normal	10
Male	25-29 years	Single	Nuclear	<5	Upper class	Urban	Yes	Normal (7-9 hours)	No	>6 hours	No	No	Moderate	Severe	Moderate	56
Male	25-29 years	Single	Nuclear	<5	Upper class	Urban	No	Normal (7-9 hours)	Yes	2-4 hours	No	Yes	Extremely severe	Extremely severe	Extremely severe	104
Male	18-24 years	Single	Nuclear	<5	Upper class	Urban	No	Normal (7-9 hours)	Yes	2-4 hours	No	No	Moderate	Severe	Normal	40
Male	25-29 years	Single	Nuclear	<5	Upper class	Urban	No	Normal (7-9 hours)	No	>6 hours	No	No	Normal	Moderate	Normal	28
Male	25-29 years	Single	Joint	<5	Lower class	Rural	No	Normal (7-9 hours)	No	5-6 hours	No	No	Extremely severe	Extremely severe	Extremely severe	92
Male	25-29 years	Single	Joint	<5	Lower class	Rural	No	Normal (7-9 hours)	Yes	2-4 hours	Yes	No	Moderate	Severe	Mild	52
Male	25-29 years	Single	Joint	<5	Lower class	Rural	No	Normal (7-9 hours)	Yes	5-6 hours	No	No	Mild	Moderate	Normal	32
Male	18-24 years	Single	Joint	<5	Lower class	Rural	Yes	Normal (7-9 hours)	Yes	2-4 hours	No	No	Mild	Moderate	Mild	36
Male	18-24 years	Single	Joint	<5	Lower class	Rural	No	Less than normal	Yes	<2 hours	Yes	No	Mild	Extremely severe	Normal	42
Male	18-24 years	Single	Joint	<5	Lower class	Rural	No	Normal (7-9 hours)	Yes	2-4 hours	Yes	No	Normal	Mild	Mild	32
Male	18-24 years	Single	Joint	<5	Lower class	Rural	Yes	Normal (7-9 hours)	Yes	5-6 hours	Yes	No	Mild	Moderate	Normal	30
Male	18-24 years	Single	Joint	<5	Lower class	Rural	Yes	Normal (7-9 hours)	No	2-4 hours	Yes	No	Mild	Severe	Moderate	46
Male	18-24 years	Single	Joint	<5	Lower class	Rural	Yes	Normal (7-9 hours)	Yes	5-6 hours	Yes	No	Mild	Moderate	Normal	38
Male	25-29 years	Single	Joint	<5	Lower class	Rural	No	Normal (7-9 hours)	Yes	>6 hours	Yes	No	Normal	Normal	Normal	20
Male	18-24 years	Single	Joint	≥5	Lower class	Rural	Yes	Normal (7-9 hours)	Yes	>6 hours	No	No	Normal	Normal	Normal	24
Male	18-24 years	Single	Joint	≥5	Lower class	Rural	Yes	Normal (7-9 hours)	No	5-6 hours	No	No	Severe	Extremely severe	Extremely severe	88
Male	18-24 years	Single	Joint	≥5	Lower class	Rural	No	Normal (7-9 hours)	Yes	2-4 hours	No	No	Extremely severe	Severe	Severe	76
Male	18-24 years	Single	Joint	≥5	Lower class	Rural	Yes	Normal (7-9 hours)	Yes	5-6 hours	Yes	No	Normal	Normal	Normal	14
Male	18-24 years	Single	Joint	≥5	Lower class	Rural	Yes	Normal (7-9 hours)	Yes	2-4 hours	Yes	No	Normal	Normal	Mild	26
Male	18-24 years	Single	Joint	≥5	Lower class	Rural	Yes	Normal (7-9 hours)	Yes	>6 hours	Yes	No	Normal	Mild	Mild	32
Male	25-29 years	Single	Joint	≥5	Lower class	Rural	No	Normal (7-9 hours)	Yes	2-4 hours	Yes	No	Mild	Moderate	Severe	50
Male	25-29 years	Single	Joint	≥5	Lower class	Rural	Yes	Normal (7-9 hours)	Yes	>6 hours	Yes	No	Normal	Moderate	Normal	26
Male	25-29 years	Single	Joint	≥5	Lower class	Rural	Yes	Normal (7-9 hours)	Yes	5-6 hours	No	No	Moderate	Severe	Severe	60
Male	25-29 years	Single	Joint	≥5	Lower class	Rural	Yes	Normal (7-9 hours)	Yes	5-6 hours	No	Yes	Normal	Normal	Mild	26
Male	25-29 years	Single	Joint	≥5	Lower class	Rural	Yes	Normal (7-9 hours)	Yes	2-4 hours	Yes	No	Normal	Normal	Moderate	28
Male	25-29 years	Single	Joint	≥5	Lower class	Rural	Yes	Normal (7-9 hours)	Yes	2-4 hours	Yes	No	Normal	Normal	Normal	18
Male	18-24 years	Single	Joint	≥5	Lower class	Rural	Yes	More than normal	Yes	2-4 hours	Yes	No	Moderate	Normal	Mild	34
Male	18-24 years	Single	Joint	≥5	Lower class	Rural	Yes	Normal (7-9 hours)	Yes	5-6 hours	No	No	Extremely severe	Moderate	Severe	68
Male	18-24 years	Single	Joint	≥5	Lower class	Rural	Yes	Normal (7-9 hours)	Yes	5-6 hours	No	No	Severe	Extremely severe	Severe	78
Male	25-29 years	Single	Joint	≥5	Lower class	Rural	No	More than normal	Yes	>6 hours	Yes	No	Mild	Extremely severe	Mild	46
Male	25-29 years	Single	Joint	≥5	Lower class	Rural	No	Normal (7-9 hours)	Yes	2-4 hours	No	No	Moderate	Extremely severe	Moderate	56
Male	25-29 years	Single	Joint	≥5	Lower class	Rural	No	Less than normal	No	<2 hours	No	No	Mild	Severe	Severe	56
Male	18-24 years	Single	Joint	≥5	Lower class	Rural	No	Normal (7-9 hours)	Yes	>6 hours	Yes	Yes	Extremely severe	Extremely severe	Severe	84
Male	18-24 years	Single	Joint	≥5	Lower class	Rural	No	Normal (7-9 hours)	Yes	2-4 hours	Yes	No	Normal	Normal	Normal	16
Male	18-24 years	Single	Joint	≥5	Lower class	Rural	No	Normal (7-9 hours)	Yes	2-4 hours	No	Yes	Moderate	Moderate	Normal	32
Male	18-24 years	Single	Joint	≥5	Lower class	Rural	Yes	Less than normal	No	2-4 hours	No	No	Severe	Normal	Severe	62
Male	18-24 years	Single	Joint	≥5	Lower class	Rural	No	Normal (7-9 hours)	Yes	5-6 hours	Yes	No	Moderate	Extremely severe	Normal	42
Male	18-24 years	Single	Joint	≥5	Lower class	Rural	Yes	Normal (7-9 hours)	Yes	<2 hours	Yes	No	Mild	Severe	Moderate	48
Male	18-24 years	Single	Joint	≥5	Lower class	Rural	Yes	Normal (7-9 hours)	Yes	5-6 hours	No	No	Mild	Moderate	Mild	36
Male	18-24 years	Single	Joint	≥5	Lower class	Rural	No	Less than normal	No	>6 hours	No	No	Extremely severe	Extremely severe	Extremely severe	98
Male	18-24 years	Single	Joint	≥5	Lower class	Rural	Yes	Normal (7-9 hours)	Yes	2-4 hours	No	No	Moderate	Moderate	Severe	56
Male	25-29 years	Single	Joint	≥5	Lower class	Rural	No	Normal (7-9 hours)	Yes	2-4 hours	No	No	Moderate	Mild	Moderate	52
Male	25-29 years	Single	Joint	≥5	Lower class	Rural	No	Normal (7-9 hours)	Yes	2-4 hours	No	No	Moderate	Mild	Moderate	52
Male	18-24 years	Single	Joint	≥5	Lower class	Rural	Yes	Less than normal	Yes	>6 hours	No	No	Moderate	Normal	Moderate	34
Male	18-24 years	Single	Joint	≥5	Lower class	Rural	Yes	Less than normal	Yes	2-4 hours	Yes	No	Mild	Moderate	Moderate	42
Male	18-24 years	Single	Joint	≥5	Lower class	Rural	Yes	Normal (7-9 hours)	Yes	>6 hours	No	No	Normal	Mild	Mild	30
Male	18-24 years	Single	Joint	≥5	Lower class	Rural	No	Normal (7-9 hours)	Yes	5-6 hours	Yes	No	Extremely severe	Extremely severe	Severe	84
Male	18-24 years	Single	Joint	≥5	Lower class	Rural	Yes	Less than normal	Yes	2-4 hours	Yes	No	Normal	Normal	Normal	12
Male	18-24 years	Single	Joint	≥5	Lower class	Rural	Yes	Normal (7-9 hours)	Yes	2-4 hours	No	No	Moderate	Normal	Normal	28
Male	18-24 years	Single	Joint	≥5	Lower class	Rural	No	Normal (7-9 hours)	Yes	5-6 hours	Yes	No	Moderate	Normal	Normal	26
Male	18-24 years	Single	Joint	≥5	Lower class	Rural	Yes	Less than normal	Yes	>6 hours	No	Yes	Mild	Extremely severe	Moderate	56
Male	18-24 years	Single	Joint	≥5	Lower class	Rural	Yes	Normal (7-9 hours)	Yes	<2 hours	Yes	No	Mild	Moderate	Moderate	42
Male	18-24 years	Single	Joint	≥5	Lower class	Rural	Yes	Normal (7-9 hours)	Yes	2-4 hours	No	Yes	Moderate	Extremely severe	Severe	72
Male	25-29 years	Single	Joint	<5	Lower class	Rural	No	Normal (7-9 hours)	Yes	2-4 hours	Yes	No	Moderate	Moderate	Mild	46
Male	25-29 years	Single	Joint	<5	Middle class	Rural	Yes	Less than normal	No	<2 hours	No	No	Normal	Moderate	Normal	28
Male	18-24 years	Single	Joint	<5	Middle class	Rural	Yes	Normal (7-9 hours)	Yes	5-6 hours	Yes	No	Moderate	Mild	Normal	38
Male	25-29 years	Single	Joint	<5	Middle class	Rural	No	Normal (7-9 hours)	Yes	2-4 hours	Yes	Yes	Normal	Normal	Severe	36
Male	18-24 years	Single	Joint	<5	Middle class	Rural	No	More than normal	Yes	5-6 hours	No	No	Extremely severe	Moderate	Moderate	62
Male	18-24 years	Single	Joint	<5	Middle class	Rural	No	Less than normal	Yes	2-4 hours	No	No	Severe	Extremely severe	Severe	82
Male	25-29 years	Single	Joint	<5	Middle class	Rural	Yes	Less than normal	Yes	2-4 hours	Yes	Yes	Mild	Normal	Normal	26
Male	18-24 years	Single	Joint	≥5	Middle class	Rural	No	Normal (7-9 hours)	Yes	2-4 hours	Yes	No	Moderate	Normal	Moderate	40
Male	18-24 years	Single	Joint	≥5	Middle class	Rural	Yes	Normal (7-9 hours)	Yes	>6 hours	No	No	Moderate	Moderate	Normal	30
Male	18-24 years	Single	Joint	≥5	Middle class	Rural	No	More than normal	Yes	5-6 hours	No	No	Extremely severe	Severe	Severe	78
Male	18-24 years	Single	Joint	≥5	Middle class	Rural	Yes	Normal (7-9 hours)	Yes	2-4 hours	No	No	Severe	Moderate	Moderate	62
Male	18-24 years	Single	Joint	≥5	Middle class	Rural	No	Less than normal	No	>6 hours	No	Yes	Mild	Severe	Moderate	52
Male	18-24 years	Single	Joint	≥5	Middle class	Rural	Yes	Normal (7-9 hours)	No	5-6 hours	No	No	Mild	Mild	Mild	38
Male	18-24 years	Single	Joint	≥5	Middle class	Rural	No	More than normal	Yes	5-6 hours	No	No	Severe	Extremely severe	Severe	78
Male	18-24 years	Single	Joint	≥5	Middle class	Rural	No	Normal (7-9 hours)	No	>6 hours	No	No	Extremely severe	Extremely severe	Extremely severe	92
Male	18-24 years	Single	Joint	≥5	Middle class	Rural	No	Normal (7-9 hours)	Yes	>6 hours	No	No	Extremely severe	Extremely severe	Extremely severe	92
Male	18-24 years	Single	Joint	≥5	Middle class	Rural	Yes	Normal (7-9 hours)	Yes	2-4 hours	No	No	Mild	Normal	Normal	14
Male	18-24 years	Single	Joint	≥5	Middle class	Rural	No	Normal (7-9 hours)	Yes	2-4 hours	Yes	No	Normal	Normal	Normal	0
Male	18-24 years	Single	Joint	≥5	Middle class	Rural	Yes	Normal (7-9 hours)	Yes	>6 hours	No	No	Severe	Normal	Moderate	50
Male	25-29 years	Single	Joint	≥5	Middle class	Rural	Yes	Less than normal	Yes	<2 hours	No	No	Severe	Extremely severe	Extremely severe	76
Male	25-29 years	Single	Joint	≥5	Middle class	Rural	Yes	Normal (7-9 hours)	Yes	<2 hours	No	No	Normal	Normal	Normal	12
Male	25-29 years	Single	Joint	≥5	Middle class	Rural	No	Normal (7-9 hours)	Yes	5-6 hours	Yes	No	Mild	Mild	Normal	32
Male	18-24 years	Single	Joint	≥5	Middle class	Rural	No	Normal (7-9 hours)	Yes	>6 hours	Yes	No	Mild	Moderate	Moderate	42
Male	18-24 years	Single	Joint	≥5	Middle class	Rural	No	Normal (7-9 hours)	Yes	5-6 hours	Yes	No	Severe	Moderate	Normal	48
Male	18-24 years	Single	Joint	≥5	Middle class	Rural	No	Normal (7-9 hours)	Yes	2-4 hours	No	No	Normal	Severe	Severe	52
Male	18-24 years	Single	Joint	≥5	Middle class	Rural	No	Normal (7-9 hours)	Yes	>6 hours	No	No	Moderate	Normal	Normal	30
Male	18-24 years	Single	Joint	≥5	Middle class	Rural	Yes	More than normal	Yes	>6 hours	No	No	Extremely severe	Extremely severe	Extremely severe	114
Male	18-24 years	Single	Joint	≥5	Middle class	Rural	Yes	Normal (7-9 hours)	Yes	5-6 hours	Yes	No	Normal	Normal	Normal	0
Male	18-24 years	Single	Joint	≥5	Middle class	Rural	No	More than normal	Yes	5-6 hours	No	No	Normal	Moderate	Normal	32
Male	25-29 years	Single	Joint	≥5	Middle class	Rural	Yes	Normal (7-9 hours)	Yes	2-4 hours	No	No	Normal	Extremely severe	Normal	42
Male	18-24 years	Single	Joint	≥5	Middle class	Rural	Yes	Normal (7-9 hours)	Yes	<2 hours	Yes	No	Normal	Normal	Normal	2
Male	18-24 years	Single	Joint	≥5	Middle class	Rural	Yes	Normal (7-9 hours)	Yes	2-4 hours	Yes	No	Normal	Normal	Normal	12
Male	18-24 years	Single	Joint	≥5	Middle class	Rural	Yes	Normal (7-9 hours)	Yes	2-4 hours	No	No	Mild	Moderate	Normal	30
Male	18-24 years	Single	Joint	≥5	Middle class	Rural	Yes	Less than normal	No	2-4 hours	Yes	No	Moderate	Moderate	Normal	42
Male	25-29 years	Single	Joint	≥5	Middle class	Rural	Yes	Normal (7-9 hours)	Yes	2-4 hours	Yes	Yes	Extremely severe	Extremely severe	Extremely severe	104
Male	25-29 years	Single	Joint	≥5	Middle class	Rural	No	Normal (7-9 hours)	Yes	>6 hours	Yes	No	Moderate	Mild	Moderate	50
Male	25-29 years	Single	Joint	≥5	Middle class	Rural	No	Normal (7-9 hours)	Yes	>6 hours	Yes	No	Normal	Normal	Normal	22
Male	25-29 years	Single	Joint	≥5	Middle class	Rural	No	More than normal	No	>6 hours	No	Yes	Moderate	Mild	Normal	32
Male	18-24 years	Single	Joint	≥5	Middle class	Rural	No	Less than normal	No	>6 hours	No	No	Severe	Severe	Moderate	62
Male	18-24 years	Single	Joint	≥5	Middle class	Rural	No	Normal (7-9 hours)	Yes	5-6 hours	Yes	No	Mild	Extremely severe	Severe	62
Male	18-24 years	Single	Joint	≥5	Middle class	Rural	No	Normal (7-9 hours)	No	5-6 hours	No	Yes	Extremely severe	Extremely severe	Extremely severe	116
Male	18-24 years	Single	Joint	≥5	Middle class	Rural	No	Normal (7-9 hours)	Yes	5-6 hours	No	Yes	Moderate	Moderate	Moderate	48
Male	18-24 years	Single	Joint	≥5	Middle class	Rural	Yes	Normal (7-9 hours)	Yes	2-4 hours	No	No	Moderate	Moderate	Moderate	50
Male	18-24 years	Single	Joint	≥5	Middle class	Rural	Yes	Normal (7-9 hours)	Yes	2-4 hours	No	No	Normal	Normal	Moderate	34
Male	25-29 years	Single	Joint	≥5	Middle class	Rural	Yes	Normal (7-9 hours)	Yes	2-4 hours	Yes	No	Normal	Moderate	Normal	28
Male	18-24 years	Single	Joint	≥5	Middle class	Rural	Yes	Normal (7-9 hours)	Yes	2-4 hours	No	No	Moderate	Severe	Severe	62
Male	18-24 years	Single	Joint	≥5	Middle class	Rural	No	More than normal	Yes	>6 hours	Yes	Yes	Mild	Mild	Normal	32
Male	18-24 years	Single	Joint	≥5	Middle class	Rural	Yes	More than normal	No	5-6 hours	No	No	Severe	Extremely severe	Severe	76
Male	18-24 years	Single	Joint	≥5	Middle class	Rural	Yes	Normal (7-9 hours)	Yes	2-4 hours	Yes	No	Normal	Mild	Normal	20
Male	25-29 years	Single	Joint	≥5	Middle class	Rural	Yes	Normal (7-9 hours)	Yes	5-6 hours	No	No	Severe	Moderate	Moderate	58
Male	25-29 years	Single	Joint	≥5	Middle class	Rural	Yes	Normal (7-9 hours)	Yes	2-4 hours	Yes	Yes	Mild	Normal	Normal	26
Male	18-24 years	Single	Joint	<5	Upper class	Rural	Yes	Normal (7-9 hours)	Yes	2-4 hours	Yes	No	Mild	Moderate	Normal	34
Male	18-24 years	Single	Joint	<5	Upper class	Rural	Yes	Normal (7-9 hours)	Yes	2-4 hours	Yes	No	Mild	Moderate	Normal	34
Male	18-24 years	Single	Joint	<5	Upper class	Rural	Yes	Normal (7-9 hours)	Yes	2-4 hours	No	No	Normal	Mild	Mild	30
Male	18-24 years	Single	Joint	<5	Upper class	Rural	No	Normal (7-9 hours)	Yes	2-4 hours	No	No	Moderate	Moderate	Moderate	52
Male	18-24 years	Single	Joint	<5	Upper class	Rural	Yes	Normal (7-9 hours)	Yes	5-6 hours	No	No	Moderate	Moderate	Moderate	50
Male	18-24 years	Single	Joint	≥5	Upper class	Rural	No	Normal (7-9 hours)	Yes	5-6 hours	Yes	No	Normal	Normal	Normal	0
Male	18-24 years	Single	Joint	≥5	Upper class	Rural	No	Normal (7-9 hours)	Yes	5-6 hours	Yes	No	Normal	Normal	Normal	0
Male	18-24 years	Single	Joint	≥5	Upper class	Rural	No	Normal (7-9 hours)	Yes	5-6 hours	Yes	No	Normal	Normal	Normal	0
Male	18-24 years	Single	Joint	≥5	Upper class	Rural	Yes	Normal (7-9 hours)	Yes	2-4 hours	Yes	No	Normal	Normal	Normal	18
Male	18-24 years	Single	Joint	≥5	Upper class	Rural	Yes	Less than normal	Yes	2-4 hours	Yes	No	Normal	Normal	Normal	0
Male	18-24 years	Single	Joint	≥5	Upper class	Rural	No	Normal (7-9 hours)	Yes	5-6 hours	Yes	No	Normal	Normal	Normal	2
Male	25-29 years	Single	Joint	≥5	Upper class	Rural	No	Normal (7-9 hours)	No	>6 hours	No	Yes	Extremely severe	Severe	Extremely severe	84
Male	18-24 years	Single	Joint	≥5	Upper class	Rural	Yes	Normal (7-9 hours)	Yes	>6 hours	No	No	Moderate	Normal	Mild	38
Male	18-24 years	Single	Joint	≥5	Upper class	Rural	Yes	Normal (7-9 hours)	Yes	2-4 hours	Yes	No	Normal	Normal	Normal	0
Male	18-24 years	Single	Joint	≥5	Upper class	Rural	Yes	Normal (7-9 hours)	No	<2 hours	Yes	No	Normal	Normal	Normal	0
Male	18-24 years	Single	Joint	≥5	Upper class	Rural	No	Normal (7-9 hours)	Yes	5-6 hours	No	Yes	Mild	Normal	Normal	28
Male	25-29 years	Single	Joint	≥5	Upper class	Rural	No	Normal (7-9 hours)	Yes	5-6 hours	No	Yes	Normal	Mild	Normal	22
Male	25-29 years	Single	Joint	≥5	Upper class	Rural	No	Normal (7-9 hours)	No	>6 hours	No	Yes	Extremely severe	Moderate	Severe	76
Male	25-29 years	Single	Joint	≥5	Upper class	Rural	No	Normal (7-9 hours)	Yes	2-4 hours	Yes	No	Normal	Severe	Normal	28
Male	18-24 years	Single	Joint	≥5	Upper class	Rural	No	Normal (7-9 hours)	Yes	<2 hours	Yes	No	Normal	Normal	Normal	18
Male	18-24 years	Single	Joint	≥5	Upper class	Rural	Yes	Normal (7-9 hours)	Yes	2-4 hours	Yes	No	Normal	Normal	Normal	14
Male	18-24 years	Single	Joint	≥5	Upper class	Rural	Yes	Less than normal	Yes	>6 hours	Yes	No	Normal	Normal	Normal	0
Male	18-24 years	Single	Joint	≥5	Upper class	Rural	Yes	Less than normal	Yes	<2 hours	Yes	No	Normal	Normal	Normal	0
Male	25-29 years	Single	Joint	≥5	Upper class	Rural	No	More than normal	Yes	>6 hours	Yes	No	Mild	Extremely severe	Moderate	54
Male	25-29 years	Single	Joint	≥5	Upper class	Rural	No	Normal (7-9 hours)	Yes	2-4 hours	No	No	Moderate	Mild	Severe	58
Male	25-29 years	Single	Joint	≥5	Upper class	Rural	Yes	Normal (7-9 hours)	Yes	2-4 hours	No	No	Moderate	Moderate	Mild	40
Male	18-24 years	Single	Joint	≥5	Upper class	Rural	Yes	Normal (7-9 hours)	Yes	5-6 hours	Yes	No	Normal	Normal	Normal	14
Male	18-24 years	Single	Joint	≥5	Upper class	Rural	No	Normal (7-9 hours)	Yes	2-4 hours	Yes	No	Normal	Normal	Normal	0
Male	18-24 years	Single	Joint	≥5	Upper class	Rural	Yes	Normal (7-9 hours)	Yes	2-4 hours	Yes	No	Normal	Normal	Normal	0
Male	18-24 years	Single	Joint	≥5	Upper class	Rural	Yes	Normal (7-9 hours)	Yes	5-6 hours	No	No	Normal	Normal	Normal	0
Male	18-24 years	Single	Joint	≥5	Upper class	Rural	Yes	Normal (7-9 hours)	Yes	2-4 hours	No	No	Normal	Normal	Normal	0
Male	18-24 years	Single	Joint	≥5	Upper class	Rural	No	Normal (7-9 hours)	Yes	>6 hours	No	No	Severe	Normal	Normal	42
Male	18-24 years	Single	Joint	≥5	Upper class	Rural	Yes	Normal (7-9 hours)	Yes	5-6 hours	Yes	No	Normal	Normal	Normal	6
Male	18-24 years	Single	Joint	≥5	Upper class	Rural	No	Normal (7-9 hours)	Yes	>6 hours	Yes	No	Normal	Normal	Normal	0
Male	18-24 years	Single	Joint	≥5	Upper class	Rural	No	Less than normal	No	>6 hours	No	Yes	Extremely severe	Extremely severe	Extremely severe	104
Male	18-24 years	Single	Joint	≥5	Upper class	Rural	Yes	Normal (7-9 hours)	Yes	2-4 hours	Yes	No	Normal	Normal	Normal	12
Male	18-24 years	Single	Joint	≥5	Upper class	Rural	No	Normal (7-9 hours)	Yes	5-6 hours	Yes	No	Mild	Normal	Normal	22
Male	25-29 years	Single	Joint	≥5	Upper class	Rural	Yes	Normal (7-9 hours)	Yes	2-4 hours	Yes	Yes	Mild	Mild	Normal	26
Male	18-24 years	Single	Joint	≥5	Upper class	Rural	Yes	Less than normal	No	5-6 hours	Yes	No	Normal	Normal	Normal	0
Male	18-24 years	Single	Joint	≥5	Upper class	Rural	No	Normal (7-9 hours)	Yes	5-6 hours	Yes	No	Normal	Normal	Normal	8
Male	18-24 years	Single	Joint	≥5	Upper class	Rural	Yes	More than normal	Yes	2-4 hours	Yes	No	Normal	Normal	Normal	24
Male	18-24 years	Single	Joint	≥5	Upper class	Rural	Yes	More than normal	Yes	5-6 hours	No	No	Severe	Moderate	Moderate	54
Male	18-24 years	Single	Joint	≥5	Upper class	Rural	Yes	More than normal	Yes	5-6 hours	No	No	Severe	Moderate	Moderate	54
Male	18-24 years	Single	Joint	≥5	Upper class	Rural	Yes	Less than normal	Yes	<2 hours	No	No	Normal	Normal	Normal	0
Male	18-24 years	Single	Joint	≥5	Upper class	Rural	No	Normal (7-9 hours)	Yes	2-4 hours	No	No	Moderate	Severe	Moderate	54
Male	18-24 years	Single	Joint	≥5	Upper class	Rural	Yes	Normal (7-9 hours)	No	>6 hours	No	No	Moderate	Extremely severe	Severe	68
Male	18-24 years	Single	Joint	≥5	Upper class	Rural	Yes	Normal (7-9 hours)	Yes	5-6 hours	Yes	No	Normal	Normal	Normal	2
Male	18-24 years	Single	Joint	≥5	Upper class	Rural	Yes	Normal (7-9 hours)	No	<2 hours	Yes	No	Normal	Normal	Normal	0
Male	18-24 years	Single	Joint	≥5	Upper class	Rural	Yes	Normal (7-9 hours)	No	5-6 hours	Yes	No	Normal	Normal	Normal	8
Male	25-29 years	Single	Joint	≥5	Upper class	Rural	No	Normal (7-9 hours)	No	>6 hours	No	Yes	Extremely severe	Extremely severe	Extremely severe	110
Male	18-24 years	Single	Joint	≥5	Upper class	Rural	No	Less than normal	No	5-6 hours	Yes	No	Normal	Normal	Normal	14
Male	18-24 years	Single	Joint	≥5	Upper class	Rural	No	Normal (7-9 hours)	Yes	5-6 hours	No	No	Mild	Normal	Normal	24
Male	18-24 years	Single	Joint	≥5	Upper class	Rural	No	Normal (7-9 hours)	Yes	5-6 hours	No	No	Mild	Normal	Normal	24
Male	18-24 years	Single	Joint	≥5	Upper class	Rural	No	Normal (7-9 hours)	Yes	5-6 hours	No	No	Mild	Normal	Normal	24
Male	18-24 years	Single	Joint	≥5	Upper class	Rural	No	Normal (7-9 hours)	Yes	5-6 hours	No	No	Mild	Normal	Normal	24
Male	18-24 years	Single	Joint	≥5	Upper class	Rural	Yes	Normal (7-9 hours)	Yes	2-4 hours	Yes	No	Moderate	Normal	Moderate	40
Male	18-24 years	Single	Joint	≥5	Upper class	Rural	Yes	Normal (7-9 hours)	Yes	2-4 hours	No	No	Normal	Mild	Normal	24
Male	25-29 years	Single	Joint	≥5	Upper class	Rural	No	More than normal	No	5-6 hours	Yes	Yes	Moderate	Normal	Mild	44
Male	25-29 years	Single	Joint	≥5	Upper class	Rural	No	More than normal	Yes	2-4 hours	No	Yes	Moderate	Normal	Moderate	46
Male	25-29 years	Single	Joint	≥5	Upper class	Rural	No	Normal (7-9 hours)	Yes	<2 hours	Yes	Yes	Mild	Severe	Normal	38
Male	18-24 years	Single	Joint	≥5	Upper class	Rural	Yes	Normal (7-9 hours)	No	<2 hours	Yes	Yes	Normal	Moderate	Mild	36
Male	18-24 years	Single	Joint	≥5	Upper class	Rural	No	Normal (7-9 hours)	Yes	2-4 hours	No	No	Severe	Extremely severe	Severe	74
Male	25-29 years	Single	Joint	≥5	Upper class	Rural	Yes	Normal (7-9 hours)	Yes	>6 hours	Yes	Yes	Normal	Normal	Normal	14
Male	25-29 years	Single	Joint	≥5	Upper class	Rural	Yes	Normal (7-9 hours)	Yes	5-6 hours	Yes	Yes	Normal	Moderate	Normal	28
Male	25-29 years	Single	Joint	≥5	Upper class	Rural	No	Normal (7-9 hours)	No	2-4 hours	No	No	Mild	Normal	Mild	32
Male	25-29 years	Single	Joint	<5	Upper class	Rural	Yes	Normal (7-9 hours)	No	<2 hours	Yes	No	Moderate	Moderate	Moderate	48
Male	18-24 years	Single	Joint	<5	Lower class	Urban	Yes	Normal (7-9 hours)	Yes	2-4 hours	No	No	Severe	Extremely severe	Severe	76
Male	18-24 years	Single	Joint	<5	Lower class	Urban	Yes	Normal (7-9 hours)	Yes	<2 hours	Yes	No	Normal	Moderate	Normal	28
Male	18-24 years	Single	Joint	<5	Lower class	Urban	Yes	Normal (7-9 hours)	Yes	>6 hours	Yes	No	Normal	Normal	Normal	4
Male	25-29 years	Single	Joint	<5	Lower class	Urban	Yes	Normal (7-9 hours)	Yes	5-6 hours	Yes	No	Moderate	Mild	Mild	40
Male	25-29 years	Single	Joint	<5	Lower class	Urban	Yes	Normal (7-9 hours)	Yes	2-4 hours	Yes	Yes	Extremely severe	Extremely severe	Severe	84
Male	18-24 years	Single	Joint	<5	Lower class	Urban	No	Normal (7-9 hours)	Yes	5-6 hours	No	No	Severe	Normal	Normal	40
Male	25-29 years	Single	Joint	<5	Lower class	Urban	Yes	Normal (7-9 hours)	Yes	2-4 hours	Yes	No	Normal	Normal	Normal	18
Male	18-24 years	Single	Joint	≥5	Lower class	Urban	Yes	More than normal	Yes	<2 hours	No	No	Moderate	Extremely severe	Moderate	68
Male	25-29 years	Single	Joint	≥5	Lower class	Urban	No	Normal (7-9 hours)	Yes	2-4 hours	Yes	Yes	Mild	Mild	Mild	36
Male	25-29 years	Single	Joint	≥5	Lower class	Urban	Yes	Normal (7-9 hours)	Yes	<2 hours	No	No	Severe	Severe	Severe	72
Male	25-29 years	Single	Joint	≥5	Lower class	Urban	No	Less than normal	Yes	2-4 hours	No	Yes	Severe	Extremely severe	Severe	80
Male	18-24 years	Single	Joint	≥5	Lower class	Urban	Yes	More than normal	Yes	>6 hours	No	No	Mild	Severe	Mild	48
Male	18-24 years	Single	Joint	≥5	Lower class	Urban	No	Normal (7-9 hours)	Yes	2-4 hours	Yes	No	Severe	Moderate	Mild	50
Male	18-24 years	Single	Joint	≥5	Lower class	Urban	Yes	Less than normal	Yes	<2 hours	Yes	No	Normal	Normal	Normal	6
Male	25-29 years	Single	Joint	≥5	Lower class	Urban	No	Normal (7-9 hours)	Yes	5-6 hours	Yes	Yes	Extremely severe	Severe	Severe	78
Male	25-29 years	Single	Joint	≥5	Lower class	Urban	No	Normal (7-9 hours)	Yes	>6 hours	Yes	No	Normal	Normal	Normal	0
Male	25-29 years	Single	Joint	≥5	Lower class	Urban	No	Normal (7-9 hours)	Yes	5-6 hours	No	Yes	Mild	Severe	Mild	46
Male	25-29 years	Single	Joint	≥5	Lower class	Urban	No	Normal (7-9 hours)	Yes	>6 hours	No	No	Mild	Severe	Mild	44
Male	18-24 years	Single	Joint	≥5	Lower class	Urban	Yes	Normal (7-9 hours)	Yes	2-4 hours	Yes	No	Mild	Normal	Normal	22
Male	25-29 years	Single	Joint	≥5	Lower class	Urban	No	Normal (7-9 hours)	Yes	>6 hours	No	Yes	Moderate	Moderate	Normal	42
Male	18-24 years	Single	Joint	<5	Lower class	Urban	Yes	Normal (7-9 hours)	Yes	2-4 hours	Yes	No	Moderate	Normal	Normal	30
Male	25-29 years	Single	Joint	<5	Middle class	Urban	Yes	Less than normal	No	>6 hours	Yes	No	Mild	Moderate	Mild	40
Male	25-29 years	Single	Joint	<5	Middle class	Urban	Yes	More than normal	No	>6 hours	No	Yes	Extremely severe	Severe	Moderate	68
Male	25-29 years	Single	Joint	<5	Middle class	Urban	No	Less than normal	No	>6 hours	No	Yes	Mild	Normal	Normal	14
Male	18-24 years	Single	Joint	<5	Middle class	Urban	Yes	Normal (7-9 hours)	Yes	2-4 hours	Yes	No	Severe	Severe	Severe	76
Male	18-24 years	Single	Joint	<5	Middle class	Urban	Yes	Normal (7-9 hours)	Yes	2-4 hours	Yes	No	Extremely severe	Severe	Severe	76
Male	18-24 years	Single	Joint	<5	Middle class	Urban	Yes	Normal (7-9 hours)	Yes	2-4 hours	Yes	No	Moderate	Mild	Normal	32
Male	18-24 years	Single	Joint	<5	Middle class	Urban	No	Normal (7-9 hours)	Yes	>6 hours	Yes	No	Normal	Normal	Normal	8
Male	18-24 years	Single	Joint	<5	Middle class	Urban	Yes	Normal (7-9 hours)	No	5-6 hours	No	No	Moderate	Moderate	Normal	42
Male	18-24 years	Single	Joint	<5	Middle class	Urban	Yes	Less than normal	Yes	>6 hours	Yes	No	Normal	Normal	Normal	12
Male	25-29 years	Single	Joint	<5	Middle class	Urban	Yes	Normal (7-9 hours)	Yes	5-6 hours	No	No	Normal	Normal	Moderate	28
Male	25-29 years	Single	Joint	<5	Middle class	Urban	Yes	Normal (7-9 hours)	Yes	2-4 hours	No	No	Mild	Moderate	Moderate	50
Male	25-29 years	Single	Joint	<5	Middle class	Urban	Yes	Normal (7-9 hours)	Yes	2-4 hours	Yes	No	Normal	Mild	Normal	24
Male	25-29 years	Single	Joint	<5	Middle class	Urban	Yes	Less than normal	Yes	<2 hours	Yes	No	Moderate	Moderate	Normal	38
Male	25-29 years	Single	Joint	<5	Middle class	Urban	Yes	Normal (7-9 hours)	Yes	<2 hours	Yes	Yes	Normal	Moderate	Moderate	42
Male	25-29 years	Single	Joint	<5	Middle class	Urban	No	Normal (7-9 hours)	Yes	2-4 hours	Yes	No	Normal	Normal	Normal	16
Male	25-29 years	Single	Joint	<5	Middle class	Urban	No	More than normal	Yes	>6 hours	Yes	No	Moderate	Extremely severe	Severe	72
Male	25-29 years	Single	Joint	<5	Middle class	Urban	No	Normal (7-9 hours)	No	5-6 hours	No	No	Severe	Extremely severe	Moderate	70
Male	18-24 years	Single	Joint	≥5	Middle class	Urban	Yes	Normal (7-9 hours)	Yes	>6 hours	No	No	Moderate	Moderate	Mild	42
Male	18-24 years	Single	Joint	≥5	Middle class	Urban	No	Normal (7-9 hours)	Yes	2-4 hours	Yes	Yes	Severe	Mild	Normal	42
Male	18-24 years	Single	Joint	≥5	Middle class	Urban	Yes	Normal (7-9 hours)	Yes	5-6 hours	No	No	Normal	Normal	Normal	10
Male	18-24 years	Single	Joint	≥5	Middle class	Urban	Yes	Normal (7-9 hours)	Yes	2-4 hours	Yes	No	Mild	Severe	Normal	40
Male	18-24 years	Single	Joint	≥5	Middle class	Urban	Yes	Normal (7-9 hours)	Yes	2-4 hours	Yes	No	Mild	Mild	Mild	36
Male	25-29 years	Single	Joint	≥5	Middle class	Urban	No	Normal (7-9 hours)	Yes	5-6 hours	Yes	No	Moderate	Moderate	Moderate	54
Male	25-29 years	Single	Joint	≥5	Middle class	Urban	No	Normal (7-9 hours)	Yes	>6 hours	Yes	No	Normal	Normal	Normal	22
Male	25-29 years	Single	Joint	≥5	Middle class	Urban	Yes	Normal (7-9 hours)	Yes	5-6 hours	Yes	No	Normal	Normal	Normal	14
Male	25-29 years	Single	Joint	≥5	Middle class	Urban	Yes	Normal (7-9 hours)	Yes	>6 hours	Yes	Yes	Extremely severe	Extremely severe	Extremely severe	100
Male	18-24 years	Single	Joint	≥5	Middle class	Urban	Yes	Normal (7-9 hours)	Yes	>6 hours	No	No	Normal	Normal	Normal	4
Male	18-24 years	Single	Joint	≥5	Middle class	Urban	Yes	Normal (7-9 hours)	Yes	5-6 hours	No	No	Mild	Moderate	Normal	34
Male	18-24 years	Single	Joint	≥5	Middle class	Urban	No	Normal (7-9 hours)	No	>6 hours	Yes	No	Severe	Extremely severe	Severe	76
Male	25-29 years	Single	Joint	≥5	Middle class	Urban	Yes	Less than normal	Yes	2-4 hours	Yes	No	Moderate	Moderate	Moderate	54
Male	25-29 years	Single	Joint	≥5	Middle class	Urban	No	More than normal	Yes	>6 hours	Yes	No	Mild	Mild	Extremely severe	54
Male	25-29 years	Single	Joint	≥5	Middle class	Urban	Yes	More than normal	Yes	2-4 hours	Yes	No	Mild	Normal	Moderate	40
Male	25-29 years	Single	Joint	≥5	Middle class	Urban	No	Normal (7-9 hours)	Yes	<2 hours	Yes	No	Severe	Extremely severe	Extremely severe	84
Male	25-29 years	Single	Joint	≥5	Middle class	Urban	Yes	Normal (7-9 hours)	Yes	2-4 hours	Yes	Yes	Normal	Normal	Normal	24
Male	25-29 years	Single	Joint	≥5	Middle class	Urban	Yes	Normal (7-9 hours)	Yes	2-4 hours	Yes	Yes	Moderate	Normal	Normal	26
Male	18-24 years	Single	Joint	≥5	Middle class	Urban	Yes	Normal (7-9 hours)	Yes	>6 hours	No	No	Mild	Moderate	Normal	38
Male	18-24 years	Single	Joint	≥5	Middle class	Urban	No	More than normal	Yes	5-6 hours	No	No	Extremely severe	Extremely severe	Severe	80
Male	18-24 years	Single	Joint	≥5	Middle class	Urban	No	Normal (7-9 hours)	Yes	2-4 hours	No	No	Severe	Normal	Moderate	52
Male	18-24 years	Single	Joint	≥5	Middle class	Urban	Yes	More than normal	No	2-4 hours	No	No	Moderate	Moderate	Moderate	50
Male	18-24 years	Single	Joint	≥5	Middle class	Urban	No	Normal (7-9 hours)	Yes	>6 hours	Yes	No	Normal	Moderate	Moderate	34
Male	18-24 years	Single	Joint	≥5	Middle class	Urban	No	Normal (7-9 hours)	Yes	>6 hours	No	No	Extremely severe	Severe	Severe	80
Male	18-24 years	Single	Joint	≥5	Middle class	Urban	Yes	Normal (7-9 hours)	Yes	5-6 hours	Yes	Yes	Normal	Normal	Normal	14
Male	18-24 years	Single	Joint	≥5	Middle class	Urban	No	Less than normal	No	>6 hours	Yes	No	Moderate	Normal	Normal	36
Male	25-29 years	Single	Joint	≥5	Middle class	Urban	Yes	Normal (7-9 hours)	Yes	2-4 hours	Yes	No	Normal	Extremely severe	Moderate	50
Male	25-29 years	Single	Joint	≥5	Middle class	Urban	Yes	Normal (7-9 hours)	Yes	2-4 hours	No	Yes	Severe	Extremely severe	Moderate	66
Male	25-29 years	Single	Joint	≥5	Middle class	Urban	No	Less than normal	Yes	2-4 hours	Yes	Yes	Severe	Moderate	Moderate	60
Male	25-29 years	Single	Joint	≥5	Middle class	Urban	Yes	Normal (7-9 hours)	Yes	2-4 hours	No	No	Moderate	Normal	Normal	28
Male	25-29 years	Single	Joint	≥5	Middle class	Urban	Yes	Normal (7-9 hours)	Yes	5-6 hours	Yes	No	Normal	Normal	Normal	20
Male	18-24 years	Single	Joint	≥5	Middle class	Urban	No	Normal (7-9 hours)	Yes	>6 hours	No	No	Extremely severe	Extremely severe	Severe	92
Male	18-24 years	Single	Joint	≥5	Middle class	Urban	No	Normal (7-9 hours)	Yes	>6 hours	No	No	Moderate	Severe	Severe	60
Male	25-29 years	Single	Joint	≥5	Middle class	Urban	Yes	Normal (7-9 hours)	Yes	5-6 hours	No	No	Normal	Normal	Normal	0
Male	18-24 years	Single	Joint	≥5	Middle class	Urban	No	Normal (7-9 hours)	Yes	5-6 hours	No	No	Mild	Normal	Normal	26
Male	25-29 years	Single	Joint	≥5	Middle class	Urban	No	Normal (7-9 hours)	Yes	5-6 hours	Yes	Yes	Severe	Moderate	Severe	68
Male	25-29 years	Single	Joint	≥5	Middle class	Urban	Yes	Normal (7-9 hours)	No	5-6 hours	No	No	Extremely severe	Extremely severe	Severe	88
Male	25-29 years	Single	Joint	≥5	Middle class	Urban	Yes	Normal (7-9 hours)	Yes	2-4 hours	No	Yes	Severe	Extremely severe	Severe	72
Male	18-24 years	Single	Joint	≥5	Middle class	Urban	Yes	Normal (7-9 hours)	Yes	5-6 hours	Yes	No	Mild	Mild	Normal	32
Male	18-24 years	Single	Joint	<5	Upper class	Urban	Yes	Normal (7-9 hours)	Yes	2-4 hours	Yes	No	Mild	Moderate	Moderate	44
Male	18-24 years	Single	Joint	<5	Upper class	Urban	Yes	Normal (7-9 hours)	Yes	>6 hours	Yes	Yes	Normal	Moderate	Normal	32
Male	18-24 years	Single	Joint	<5	Upper class	Urban	Yes	Normal (7-9 hours)	Yes	5-6 hours	Yes	No	Normal	Normal	Normal	14
Male	18-24 years	Single	Joint	<5	Upper class	Urban	Yes	Normal (7-9 hours)	Yes	2-4 hours	Yes	No	Moderate	Normal	Mild	40
Male	18-24 years	Single	Joint	<5	Upper class	Urban	Yes	Normal (7-9 hours)	Yes	2-4 hours	Yes	No	Normal	Normal	Normal	20
Male	18-24 years	Single	Joint	<5	Upper class	Urban	No	Normal (7-9 hours)	No	>6 hours	Yes	No	Normal	Normal	Normal	14
Male	18-24 years	Single	Joint	<5	Upper class	Urban	No	More than normal	Yes	>6 hours	No	No	Severe	Moderate	Normal	52
Male	25-29 years	Single	Joint	<5	Upper class	Urban	Yes	Normal (7-9 hours)	No	>6 hours	No	Yes	Normal	Normal	Normal	18
Male	25-29 years	Single	Joint	<5	Upper class	Urban	Yes	Less than normal	No	>6 hours	Yes	Yes	Moderate	Severe	Moderate	54
Male	25-29 years	Single	Joint	<5	Upper class	Urban	No	Less than normal	No	>6 hours	Yes	Yes	Moderate	Moderate	Normal	42
Male	25-29 years	Single	Joint	<5	Upper class	Urban	Yes	Normal (7-9 hours)	Yes	2-4 hours	No	No	Moderate	Moderate	Normal	46
Male	25-29 years	Single	Joint	<5	Upper class	Urban	Yes	Normal (7-9 hours)	Yes	5-6 hours	Yes	Yes	Normal	Moderate	Normal	34
Male	18-24 years	Single	Joint	≥5	Upper class	Urban	Yes	Normal (7-9 hours)	Yes	>6 hours	No	No	Severe	Severe	Severe	68
Male	18-24 years	Single	Joint	≥5	Upper class	Urban	No	Normal (7-9 hours)	Yes	>6 hours	No	No	Moderate	Moderate	Severe	56
Male	18-24 years	Single	Joint	≥5	Upper class	Urban	No	Normal (7-9 hours)	Yes	<2 hours	Yes	No	Moderate	Severe	Moderate	50
Male	18-24 years	Single	Joint	≥5	Upper class	Urban	No	Normal (7-9 hours)	Yes	>6 hours	Yes	No	Moderate	Moderate	Normal	36
Male	18-24 years	Single	Joint	≥5	Upper class	Urban	Yes	Normal (7-9 hours)	Yes	>6 hours	No	No	Normal	Mild	Moderate	36
Male	18-24 years	Single	Joint	≥5	Upper class	Urban	Yes	Normal (7-9 hours)	Yes	5-6 hours	Yes	No	Normal	Normal	Normal	0
Male	18-24 years	Single	Joint	≥5	Upper class	Urban	Yes	Normal (7-9 hours)	Yes	>6 hours	No	No	Moderate	Normal	Moderate	46
Male	18-24 years	Single	Joint	≥5	Upper class	Urban	No	More than normal	Yes	>6 hours	No	Yes	Moderate	Normal	Moderate	50
Male	18-24 years	Single	Joint	≥5	Upper class	Urban	Yes	Normal (7-9 hours)	No	>6 hours	Yes	Yes	Severe	Extremely severe	Severe	76
Male	18-24 years	Single	Joint	≥5	Upper class	Urban	Yes	Normal (7-9 hours)	Yes	>6 hours	No	No	Normal	Mild	Moderate	30
Male	25-29 years	Single	Joint	≥5	Upper class	Urban	No	Normal (7-9 hours)	Yes	>6 hours	Yes	No	Normal	Normal	Moderate	34
Male	25-29 years	Single	Joint	≥5	Upper class	Urban	No	More than normal	Yes	>6 hours	No	No	Moderate	Normal	Normal	30
Male	18-24 years	Single	Joint	≥5	Upper class	Urban	Yes	Normal (7-9 hours)	Yes	>6 hours	No	No	Moderate	Severe	Normal	44
Male	18-24 years	Single	Joint	≥5	Upper class	Urban	Yes	Normal (7-9 hours)	Yes	2-4 hours	No	No	Mild	Moderate	Moderate	42
Male	18-24 years	Single	Joint	≥5	Upper class	Urban	Yes	Normal (7-9 hours)	Yes	2-4 hours	No	No	Mild	Moderate	Moderate	42
Male	18-24 years	Single	Joint	≥5	Upper class	Urban	Yes	Normal (7-9 hours)	Yes	2-4 hours	No	No	Mild	Moderate	Moderate	42
Male	18-24 years	Single	Joint	≥5	Upper class	Urban	No	Normal (7-9 hours)	Yes	5-6 hours	No	No	Moderate	Severe	Moderate	62
Male	18-24 years	Single	Joint	≥5	Upper class	Urban	Yes	Normal (7-9 hours)	Yes	5-6 hours	No	Yes	Moderate	Severe	Severe	66
Male	18-24 years	Single	Joint	≥5	Upper class	Urban	Yes	Normal (7-9 hours)	Yes	2-4 hours	Yes	No	Mild	Moderate	Normal	30
Male	18-24 years	Single	Joint	≥5	Upper class	Urban	No	Normal (7-9 hours)	Yes	2-4 hours	Yes	Yes	Mild	Normal	Normal	26
Male	18-24 years	Single	Joint	≥5	Upper class	Urban	No	Normal (7-9 hours)	Yes	>6 hours	No	Yes	Mild	Moderate	Moderate	44
Male	25-29 years	Single	Joint	≥5	Upper class	Urban	Yes	Normal (7-9 hours)	Yes	>6 hours	No	No	Severe	Moderate	Severe	68
Male	25-29 years	Single	Joint	≥5	Upper class	Urban	No	Normal (7-9 hours)	Yes	2-4 hours	Yes	No	Normal	Normal	Normal	8
Male	25-29 years	Single	Joint	≥5	Upper class	Urban	No	Normal (7-9 hours)	Yes	5-6 hours	No	No	Severe	Extremely severe	Severe	80
Male	25-29 years	Single	Joint	≥5	Upper class	Urban	Yes	Normal (7-9 hours)	Yes	2-4 hours	Yes	No	Normal	Moderate	Moderate	38
Male	25-29 years	Single	Joint	≥5	Upper class	Urban	Yes	Normal (7-9 hours)	Yes	>6 hours	Yes	Yes	Severe	Normal	Normal	40
Male	25-29 years	Single	Joint	≥5	Upper class	Urban	Yes	Less than normal	Yes	>6 hours	Yes	No	Normal	Normal	Normal	18
Male	18-24 years	Single	Joint	≥5	Upper class	Urban	Yes	Less than normal	No	<2 hours	No	No	Severe	Severe	Severe	72
Male	18-24 years	Single	Joint	≥5	Upper class	Urban	Yes	More than normal	Yes	>6 hours	No	No	Normal	Mild	Normal	18
Male	18-24 years	Single	Joint	≥5	Upper class	Urban	Yes	Normal (7-9 hours)	Yes	>6 hours	No	No	Severe	Normal	Moderate	48
Male	18-24 years	Single	Joint	≥5	Upper class	Urban	Yes	Normal (7-9 hours)	Yes	5-6 hours	No	Yes	Mild	Normal	Normal	28
Male	18-24 years	Single	Joint	≥5	Upper class	Urban	Yes	Normal (7-9 hours)	No	<2 hours	No	No	Moderate	Normal	Normal	28
Male	18-24 years	Single	Joint	≥5	Upper class	Urban	No	Normal (7-9 hours)	Yes	>6 hours	Yes	No	Moderate	Normal	Normal	32
Male	18-24 years	Single	Joint	≥5	Upper class	Urban	Yes	Normal (7-9 hours)	Yes	2-4 hours	No	No	Normal	Moderate	Moderate	38
Male	25-29 years	Single	Joint	≥5	Upper class	Urban	Yes	Less than normal	No	>6 hours	Yes	No	Mild	Moderate	Normal	34
Male	25-29 years	Single	Joint	≥5	Upper class	Urban	Yes	Less than normal	No	>6 hours	Yes	No	Mild	Moderate	Normal	34
Male	18-24 years	Single	Joint	≥5	Upper class	Urban	Yes	Less than normal	Yes	>6 hours	Yes	No	Normal	Normal	Normal	0
Male	18-24 years	Single	Joint	≥5	Upper class	Urban	No	Less than normal	No	>6 hours	No	Yes	Extremely severe	Extremely severe	Extremely severe	118
Male	18-24 years	Single	Joint	≥5	Upper class	Urban	Yes	Normal (7-9 hours)	Yes	5-6 hours	No	Yes	Extremely severe	Extremely severe	Extremely severe	108
Male	18-24 years	Single	Joint	≥5	Upper class	Urban	No	Less than normal	No	>6 hours	No	Yes	Extremely severe	Extremely severe	Extremely severe	118
Male	18-24 years	Single	Joint	≥5	Upper class	Urban	No	Normal (7-9 hours)	Yes	5-6 hours	No	Yes	Extremely severe	Extremely severe	Extremely severe	120
Male	18-24 years	Single	Joint	≥5	Upper class	Urban	Yes	More than normal	Yes	>6 hours	Yes	No	Normal	Normal	Normal	14
Male	18-24 years	Single	Joint	≥5	Upper class	Urban	Yes	Normal (7-9 hours)	Yes	5-6 hours	No	Yes	Extremely severe	Extremely severe	Extremely severe	104
Male	25-29 years	Single	Joint	≥5	Upper class	Urban	No	Less than normal	No	>6 hours	No	Yes	Extremely severe	Extremely severe	Extremely severe	124
Male	25-29 years	Single	Joint	≥5	Upper class	Urban	No	Less than normal	No	5-6 hours	No	Yes	Extremely severe	Extremely severe	Extremely severe	124
Male	25-29 years	Single	Joint	≥5	Upper class	Urban	No	Less than normal	No	>6 hours	No	Yes	Extremely severe	Extremely severe	Extremely severe	114
Male	25-29 years	Single	Joint	≥5	Upper class	Urban	Yes	More than normal	No	>6 hours	No	Yes	Extremely severe	Extremely severe	Extremely severe	116
Male	18-24 years	Single	Joint	≥5	Upper class	Urban	Yes	Less than normal	Yes	5-6 hours	No	Yes	Mild	Normal	Mild	36
Male	18-24 years	Single	Joint	≥5	Upper class	Urban	No	Normal (7-9 hours)	Yes	2-4 hours	No	Yes	Mild	Moderate	Mild	38
Male	18-24 years	Single	Joint	≥5	Upper class	Urban	Yes	Normal (7-9 hours)	Yes	2-4 hours	No	No	Moderate	Moderate	Normal	42
Male	18-24 years	Single	Joint	≥5	Upper class	Urban	No	More than normal	No	>6 hours	No	Yes	Extremely severe	Extremely severe	Extremely severe	94
Male	18-24 years	Single	Joint	≥5	Upper class	Urban	No	Normal (7-9 hours)	Yes	5-6 hours	No	No	Normal	Moderate	Severe	42
Male	25-29 years	Single	Joint	≥5	Upper class	Urban	Yes	Normal (7-9 hours)	Yes	5-6 hours	Yes	Yes	Extremely severe	Extremely severe	Extremely severe	108
Male	25-29 years	Single	Joint	≥5	Upper class	Urban	Yes	More than normal	Yes	2-4 hours	No	Yes	Moderate	Normal	Mild	36
Male	25-29 years	Single	Joint	≥5	Upper class	Urban	Yes	Normal (7-9 hours)	Yes	5-6 hours	No	Yes	Normal	Mild	Severe	42
Male	18-24 years	Single	Joint	≥5	Upper class	Urban	Yes	Normal (7-9 hours)	Yes	2-4 hours	Yes	No	Normal	Severe	Normal	34
Male	18-24 years	Single	Joint	≥5	Upper class	Urban	No	Less than normal	No	>6 hours	No	Yes	Extremely severe	Extremely severe	Extremely severe	104
Male	18-24 years	Single	Joint	≥5	Upper class	Urban	No	Normal (7-9 hours)	Yes	2-4 hours	No	No	Normal	Normal	Normal	14
Male	18-24 years	Single	Joint	≥5	Upper class	Urban	No	Normal (7-9 hours)	Yes	<2 hours	Yes	Yes	Moderate	Moderate	Mild	44
Male	18-24 years	Single	Joint	≥5	Upper class	Urban	No	Less than normal	No	>6 hours	No	Yes	Extremely severe	Extremely severe	Extremely severe	122
Male	25-29 years	Single	Joint	≥5	Upper class	Urban	No	Normal (7-9 hours)	Yes	>6 hours	Yes	Yes	Normal	Normal	Mild	20
Male	25-29 years	Single	Joint	≥5	Upper class	Urban	Yes	More than normal	No	5-6 hours	No	No	Extremely severe	Extremely severe	Extremely severe	110
Male	18-24 years	Single	Joint	≥5	Upper class	Urban	No	Less than normal	No	>6 hours	No	Yes	Extremely severe	Extremely severe	Extremely severe	116
Male	18-24 years	Single	Joint	≥5	Upper class	Urban	No	Normal (7-9 hours)	No	>6 hours	No	Yes	Extremely severe	Extremely severe	Extremely severe	108
Male	18-24 years	Single	Joint	≥5	Upper class	Urban	No	Less than normal	No	>6 hours	No	No	Extremely severe	Extremely severe	Extremely severe	112
Male	25-29 years	Single	Joint	≥5	Upper class	Urban	Yes	Normal (7-9 hours)	No	5-6 hours	No	Yes	Extremely severe	Extremely severe	Extremely severe	126
Male	25-29 years	Single	Joint	≥5	Upper class	Urban	No	Less than normal	Yes	2-4 hours	No	No	Extremely severe	Moderate	Moderate	66
Male	18-24 years	Single	Joint	≥5	Upper class	Urban	Yes	Less than normal	Yes	2-4 hours	No	No	Moderate	Normal	Normal	32
Male	18-24 years	Single	Joint	≥5	Upper class	Urban	Yes	Normal (7-9 hours)	Yes	>6 hours	No	No	Mild	Moderate	Severe	52
Male	18-24 years	Single	Joint	≥5	Upper class	Urban	Yes	Normal (7-9 hours)	Yes	>6 hours	No	No	Moderate	Moderate	Mild	44
Male	18-24 years	Single	Joint	≥5	Upper class	Urban	Yes	Normal (7-9 hours)	Yes	5-6 hours	Yes	Yes	Severe	Moderate	Moderate	52
Male	18-24 years	Single	Joint	≥5	Upper class	Urban	No	Less than normal	No	<2 hours	No	Yes	Moderate	Moderate	Mild	50
Male	25-29 years	Single	Joint	≥5	Upper class	Urban	Yes	Normal (7-9 hours)	Yes	2-4 hours	No	Yes	Severe	Severe	Moderate	60
Male	25-29 years	In a relation	Nuclear	<5	Lower class	Rural	Yes	Normal (7-9 hours)	Yes	2-4 hours	No	No	Normal	Normal	Normal	0
Male	18-24 years	In a relation	Nuclear	<5	Lower class	Rural	Yes	Normal (7-9 hours)	Yes	2-4 hours	No	No	Moderate	Normal	Moderate	42
Male	18-24 years	In a relation	Nuclear	<5	Lower class	Rural	Yes	Normal (7-9 hours)	No	2-4 hours	No	No	Moderate	Severe	Mild	54
Male	18-24 years	In a relation	Nuclear	<5	Lower class	Rural	Yes	Normal (7-9 hours)	No	2-4 hours	No	No	Moderate	Severe	Mild	54
Male	25-29 years	In a relation	Nuclear	<5	Lower class	Rural	No	Normal (7-9 hours)	No	5-6 hours	No	No	Moderate	Moderate	Mild	46
Male	18-24 years	In a relation	Nuclear	<5	Lower class	Rural	No	Normal (7-9 hours)	Yes	2-4 hours	No	No	Moderate	Mild	Moderate	42
Male	18-24 years	In a relation	Nuclear	<5	Lower class	Rural	Yes	Normal (7-9 hours)	Yes	<2 hours	Yes	No	Normal	Normal	Normal	18
Male	18-24 years	In a relation	Nuclear	<5	Lower class	Rural	Yes	Normal (7-9 hours)	Yes	<2 hours	Yes	No	Normal	Normal	Normal	0
Male	18-24 years	In a relation	Nuclear	<5	Lower class	Rural	No	Normal (7-9 hours)	Yes	2-4 hours	No	No	Mild	Mild	Mild	36
Male	18-24 years	In a relation	Nuclear	<5	Lower class	Rural	No	Normal (7-9 hours)	Yes	5-6 hours	No	No	Normal	Moderate	Mild	38
Male	18-24 years	In a relation	Nuclear	<5	Lower class	Rural	No	Normal (7-9 hours)	No	2-4 hours	No	No	Moderate	Normal	Severe	54
Male	25-29 years	In a relation	Nuclear	<5	Lower class	Rural	No	More than normal	Yes	>6 hours	No	No	Severe	Extremely severe	Severe	72
Male	25-29 years	In a relation	Nuclear	<5	Lower class	Rural	No	Normal (7-9 hours)	Yes	>6 hours	Yes	No	Normal	Mild	Normal	28
Male	25-29 years	In a relation	Nuclear	<5	Lower class	Rural	No	Normal (7-9 hours)	No	5-6 hours	Yes	Yes	Severe	Extremely severe	Extremely severe	90
Male	25-29 years	In a relation	Nuclear	<5	Lower class	Rural	No	Normal (7-9 hours)	Yes	2-4 hours	No	Yes	Moderate	Normal	Mild	42
Male	18-24 years	In a relation	Nuclear	<5	Lower class	Rural	Yes	Normal (7-9 hours)	Yes	<2 hours	No	No	Normal	Normal	Normal	10
Male	18-24 years	In a relation	Nuclear	<5	Lower class	Rural	No	Normal (7-9 hours)	No	>6 hours	No	No	Severe	Extremely severe	Severe	76
Male	18-24 years	In a relation	Nuclear	<5	Lower class	Rural	No	Normal (7-9 hours)	No	>6 hours	No	No	Severe	Extremely severe	Extremely severe	88
Male	25-29 years	In a relation	Nuclear	<5	Lower class	Rural	Yes	Less than normal	No	>6 hours	No	Yes	Severe	Extremely severe	Severe	74
Male	18-24 years	In a relation	Nuclear	≥5	Lower class	Rural	No	Normal (7-9 hours)	Yes	>6 hours	No	No	Moderate	Normal	Moderate	42
Male	18-24 years	In a relation	Nuclear	≥5	Lower class	Rural	Yes	Normal (7-9 hours)	Yes	5-6 hours	Yes	No	Severe	Extremely severe	Severe	80
Male	18-24 years	In a relation	Nuclear	≥5	Lower class	Rural	Yes	Normal (7-9 hours)	Yes	<2 hours	No	No	Normal	Normal	Normal	12
Male	18-24 years	In a relation	Nuclear	<5	Middle class	Rural	No	Normal (7-9 hours)	Yes	>6 hours	No	No	Moderate	Normal	Mild	38
Male	18-24 years	In a relation	Nuclear	<5	Middle class	Rural	Yes	Normal (7-9 hours)	Yes	>6 hours	Yes	No	Mild	Normal	Mild	34
Male	18-24 years	In a relation	Nuclear	<5	Middle class	Rural	Yes	Normal (7-9 hours)	Yes	>6 hours	Yes	No	Mild	Normal	Mild	34
Male	25-29 years	In a relation	Nuclear	<5	Middle class	Rural	No	Normal (7-9 hours)	Yes	5-6 hours	Yes	No	Mild	Moderate	Moderate	48
Male	18-24 years	In a relation	Nuclear	<5	Middle class	Rural	No	More than normal	No	>6 hours	No	No	Moderate	Extremely severe	Moderate	64
Male	18-24 years	In a relation	Nuclear	<5	Middle class	Rural	No	Normal (7-9 hours)	Yes	5-6 hours	No	No	Normal	Moderate	Moderate	42
Male	25-29 years	In a relation	Nuclear	<5	Middle class	Rural	No	Normal (7-9 hours)	Yes	5-6 hours	No	No	Extremely severe	Extremely severe	Extremely severe	92
Male	25-29 years	In a relation	Nuclear	<5	Middle class	Rural	No	Normal (7-9 hours)	Yes	2-4 hours	No	Yes	Severe	Moderate	Moderate	58
Male	18-24 years	In a relation	Nuclear	<5	Middle class	Rural	Yes	Normal (7-9 hours)	Yes	5-6 hours	Yes	No	Moderate	Moderate	Moderate	44
Male	18-24 years	In a relation	Nuclear	<5	Middle class	Rural	No	Normal (7-9 hours)	Yes	>6 hours	No	Yes	Extremely severe	Severe	Extremely severe	88
Male	18-24 years	In a relation	Nuclear	<5	Middle class	Rural	Yes	More than normal	No	5-6 hours	No	No	Extremely severe	Extremely severe	Extremely severe	98
Male	18-24 years	In a relation	Nuclear	<5	Middle class	Rural	No	More than normal	No	>6 hours	No	Yes	Extremely severe	Extremely severe	Extremely severe	110
Male	18-24 years	In a relation	Nuclear	<5	Middle class	Rural	Yes	Less than normal	No	>6 hours	No	No	Normal	Normal	Normal	16
Male	18-24 years	In a relation	Nuclear	<5	Middle class	Rural	No	Normal (7-9 hours)	Yes	2-4 hours	Yes	Yes	Moderate	Moderate	Normal	42
Male	18-24 years	In a relation	Nuclear	<5	Middle class	Rural	Yes	Normal (7-9 hours)	Yes	<2 hours	Yes	No	Moderate	Normal	Normal	38
Male	25-29 years	In a relation	Nuclear	<5	Middle class	Rural	No	Normal (7-9 hours)	Yes	2-4 hours	No	Yes	Severe	Extremely severe	Severe	72
Male	25-29 years	In a relation	Nuclear	<5	Middle class	Rural	No	Normal (7-9 hours)	Yes	>6 hours	No	No	Normal	Normal	Normal	16
Male	18-24 years	In a relation	Nuclear	≥5	Middle class	Rural	No	Normal (7-9 hours)	Yes	2-4 hours	No	No	Normal	Normal	Normal	18
Male	25-29 years	In a relation	Nuclear	≥5	Middle class	Rural	Yes	Normal (7-9 hours)	Yes	5-6 hours	No	No	Moderate	Extremely severe	Severe	64
Male	18-24 years	In a relation	Nuclear	≥5	Middle class	Rural	No	More than normal	Yes	>6 hours	No	No	Moderate	Extremely severe	Mild	56
Male	18-24 years	In a relation	Nuclear	≥5	Middle class	Rural	No	Normal (7-9 hours)	Yes	2-4 hours	Yes	No	Moderate	Moderate	Mild	44
Male	25-29 years	In a relation	Nuclear	≥5	Middle class	Rural	No	Normal (7-9 hours)	Yes	>6 hours	No	Yes	Severe	Moderate	Moderate	56
Male	25-29 years	In a relation	Nuclear	≥5	Middle class	Rural	No	Normal (7-9 hours)	Yes	5-6 hours	No	Yes	Moderate	Severe	Moderate	58
Male	25-29 years	In a relation	Nuclear	≥5	Middle class	Rural	No	Normal (7-9 hours)	No	>6 hours	No	Yes	Mild	Mild	Mild	38
Male	25-29 years	In a relation	Nuclear	≥5	Middle class	Rural	Yes	Less than normal	Yes	2-4 hours	No	No	Mild	Severe	Normal	36
Male	18-24 years	In a relation	Nuclear	<5	Upper class	Rural	Yes	Normal (7-9 hours)	No	5-6 hours	Yes	No	Normal	Normal	Normal	16
Male	18-24 years	In a relation	Nuclear	<5	Upper class	Rural	No	Normal (7-9 hours)	Yes	2-4 hours	No	Yes	Moderate	Extremely severe	Severe	72
Male	25-29 years	In a relation	Nuclear	<5	Upper class	Rural	No	Less than normal	No	<2 hours	Yes	Yes	Mild	Moderate	Normal	26
Male	18-24 years	In a relation	Nuclear	<5	Upper class	Rural	Yes	Normal (7-9 hours)	Yes	2-4 hours	Yes	No	Mild	Normal	Normal	22
Male	18-24 years	In a relation	Nuclear	<5	Upper class	Rural	Yes	Less than normal	Yes	<2 hours	Yes	No	Normal	Normal	Mild	16
Male	25-29 years	In a relation	Nuclear	<5	Upper class	Rural	Yes	More than normal	Yes	2-4 hours	Yes	Yes	Normal	Moderate	Moderate	36
Male	18-24 years	In a relation	Nuclear	<5	Upper class	Rural	No	Normal (7-9 hours)	Yes	>6 hours	No	No	Moderate	Moderate	Moderate	50
Male	18-24 years	In a relation	Nuclear	<5	Upper class	Rural	No	Normal (7-9 hours)	Yes	>6 hours	Yes	No	Moderate	Moderate	Severe	60
Male	18-24 years	In a relation	Nuclear	<5	Upper class	Rural	No	Normal (7-9 hours)	Yes	>6 hours	No	Yes	Normal	Normal	Normal	6
Male	18-24 years	In a relation	Nuclear	<5	Upper class	Rural	No	More than normal	Yes	<2 hours	Yes	No	Mild	Moderate	Normal	34
Male	18-24 years	In a relation	Nuclear	<5	Upper class	Rural	Yes	Normal (7-9 hours)	No	>6 hours	No	No	Normal	Normal	Normal	12
Male	25-29 years	In a relation	Nuclear	<5	Upper class	Rural	No	Normal (7-9 hours)	No	2-4 hours	No	Yes	Moderate	Severe	Normal	46
Male	25-29 years	In a relation	Nuclear	<5	Upper class	Rural	No	Normal (7-9 hours)	No	2-4 hours	No	Yes	Moderate	Severe	Normal	46
Male	25-29 years	In a relation	Nuclear	<5	Upper class	Rural	No	Normal (7-9 hours)	No	2-4 hours	No	Yes	Moderate	Moderate	Moderate	50
Male	25-29 years	In a relation	Nuclear	<5	Upper class	Rural	Yes	Normal (7-9 hours)	Yes	>6 hours	Yes	Yes	Moderate	Moderate	Severe	50
Male	18-24 years	In a relation	Nuclear	≥5	Upper class	Rural	No	Normal (7-9 hours)	Yes	2-4 hours	Yes	No	Mild	Extremely severe	Moderate	52
Male	18-24 years	In a relation	Nuclear	≥5	Upper class	Rural	No	Less than normal	No	5-6 hours	No	Yes	Extremely severe	Extremely severe	Extremely severe	116
Male	18-24 years	In a relation	Nuclear	≥5	Upper class	Rural	Yes	Normal (7-9 hours)	Yes	5-6 hours	No	Yes	Moderate	Normal	Normal	26
Male	18-24 years	In a relation	Nuclear	≥5	Upper class	Rural	No	More than normal	Yes	>6 hours	Yes	No	Normal	Normal	Normal	12
Male	18-24 years	In a relation	Nuclear	≥5	Upper class	Rural	Yes	More than normal	Yes	5-6 hours	Yes	Yes	Severe	Extremely severe	Moderate	76
Male	18-24 years	In a relation	Nuclear	<5	Lower class	Urban	No	Less than normal	No	<2 hours	Yes	No	Extremely severe	Extremely severe	Severe	84
Male	25-29 years	In a relation	Nuclear	<5	Lower class	Urban	No	Less than normal	No	2-4 hours	No	No	Moderate	Moderate	Extremely severe	68
Male	18-24 years	In a relation	Nuclear	<5	Lower class	Urban	No	Normal (7-9 hours)	Yes	5-6 hours	No	Yes	Extremely severe	Severe	Mild	62
Male	18-24 years	In a relation	Nuclear	<5	Lower class	Urban	No	Normal (7-9 hours)	Yes	>6 hours	Yes	Yes	Mild	Normal	Normal	28
Male	18-24 years	In a relation	Nuclear	<5	Lower class	Urban	No	Normal (7-9 hours)	Yes	5-6 hours	Yes	No	Moderate	Normal	Normal	34
Male	18-24 years	In a relation	Nuclear	<5	Lower class	Urban	Yes	Normal (7-9 hours)	No	>6 hours	No	Yes	Mild	Normal	Moderate	36
Male	25-29 years	In a relation	Nuclear	<5	Lower class	Urban	No	Normal (7-9 hours)	Yes	2-4 hours	Yes	No	Extremely severe	Extremely severe	Severe	82
Male	25-29 years	In a relation	Nuclear	<5	Lower class	Urban	No	Normal (7-9 hours)	Yes	5-6 hours	No	No	Moderate	Moderate	Normal	42
Male	25-29 years	In a relation	Nuclear	≥5	Lower class	Urban	Yes	More than normal	Yes	2-4 hours	No	No	Moderate	Moderate	Mild	46
Male	18-24 years	In a relation	Nuclear	<5	Middle class	Urban	Yes	Less than normal	No	>6 hours	No	No	Severe	Extremely severe	Severe	78
Male	18-24 years	In a relation	Nuclear	<5	Middle class	Urban	Yes	Normal (7-9 hours)	Yes	>6 hours	No	No	Moderate	Normal	Normal	36
Male	18-24 years	In a relation	Nuclear	<5	Middle class	Urban	No	Normal (7-9 hours)	Yes	2-4 hours	Yes	Yes	Mild	Normal	Normal	18
Male	25-29 years	In a relation	Nuclear	<5	Middle class	Urban	No	Normal (7-9 hours)	Yes	5-6 hours	Yes	No	Severe	Severe	Severe	70
Male	25-29 years	In a relation	Nuclear	<5	Middle class	Urban	No	Normal (7-9 hours)	Yes	>6 hours	No	No	Moderate	Moderate	Moderate	50
Male	25-29 years	In a relation	Nuclear	<5	Middle class	Urban	No	Less than normal	No	5-6 hours	No	Yes	Severe	Extremely severe	Severe	82
Male	25-29 years	In a relation	Nuclear	<5	Middle class	Urban	Yes	Less than normal	No	>6 hours	No	No	Mild	Moderate	Normal	36
Male	25-29 years	In a relation	Nuclear	<5	Middle class	Urban	Yes	Less than normal	No	>6 hours	No	No	Moderate	Severe	Mild	52
Male	25-29 years	In a relation	Nuclear	<5	Middle class	Urban	No	Normal (7-9 hours)	Yes	5-6 hours	No	Yes	Extremely severe	Extremely severe	Extremely severe	94
Male	18-24 years	In a relation	Nuclear	<5	Middle class	Urban	Yes	Normal (7-9 hours)	Yes	>6 hours	Yes	No	Extremely severe	Severe	Severe	78
Male	18-24 years	In a relation	Nuclear	<5	Middle class	Urban	Yes	Normal (7-9 hours)	Yes	2-4 hours	Yes	No	Moderate	Normal	Moderate	44
Male	18-24 years	In a relation	Nuclear	<5	Middle class	Urban	No	Normal (7-9 hours)	Yes	>6 hours	No	No	Moderate	Moderate	Severe	56
Male	18-24 years	In a relation	Nuclear	<5	Middle class	Urban	No	Normal (7-9 hours)	Yes	5-6 hours	No	Yes	Extremely severe	Moderate	Moderate	70
Male	18-24 years	In a relation	Nuclear	<5	Middle class	Urban	Yes	Normal (7-9 hours)	No	2-4 hours	No	No	Normal	Extremely severe	Mild	44
Male	18-24 years	In a relation	Nuclear	<5	Middle class	Urban	No	Normal (7-9 hours)	Yes	>6 hours	Yes	No	Moderate	Mild	Moderate	42
Male	18-24 years	In a relation	Nuclear	<5	Middle class	Urban	No	Less than normal	No	>6 hours	No	No	Severe	Moderate	Severe	62
Male	18-24 years	In a relation	Nuclear	<5	Middle class	Urban	Yes	Less than normal	Yes	5-6 hours	No	No	Normal	Mild	Normal	26
Male	18-24 years	In a relation	Nuclear	<5	Middle class	Urban	Yes	Normal (7-9 hours)	Yes	2-4 hours	Yes	Yes	Severe	Severe	Severe	72
Male	18-24 years	In a relation	Nuclear	<5	Middle class	Urban	No	Less than normal	No	5-6 hours	No	Yes	Extremely severe	Extremely severe	Extremely severe	104
Male	25-29 years	In a relation	Nuclear	<5	Middle class	Urban	Yes	Less than normal	Yes	2-4 hours	Yes	Yes	Normal	Mild	Moderate	36
Male	25-29 years	In a relation	Nuclear	<5	Middle class	Urban	Yes	Normal (7-9 hours)	Yes	5-6 hours	No	Yes	Normal	Normal	Normal	20
Male	18-24 years	In a relation	Nuclear	<5	Middle class	Urban	Yes	Less than normal	Yes	>6 hours	Yes	Yes	Mild	Moderate	Moderate	42
Male	18-24 years	In a relation	Nuclear	<5	Middle class	Urban	No	Less than normal	Yes	>6 hours	Yes	Yes	Moderate	Severe	Mild	50
Male	18-24 years	In a relation	Nuclear	<5	Middle class	Urban	Yes	Normal (7-9 hours)	Yes	5-6 hours	Yes	Yes	Normal	Mild	Normal	18
Male	18-24 years	In a relation	Nuclear	<5	Middle class	Urban	No	Less than normal	No	>6 hours	No	Yes	Extremely severe	Severe	Extremely severe	82
Male	18-24 years	In a relation	Nuclear	<5	Middle class	Urban	No	Less than normal	No	>6 hours	No	No	Moderate	Moderate	Extremely severe	64
Male	18-24 years	In a relation	Nuclear	<5	Middle class	Urban	No	Normal (7-9 hours)	No	2-4 hours	No	No	Moderate	Severe	Moderate	52
Male	18-24 years	In a relation	Nuclear	<5	Middle class	Urban	No	Normal (7-9 hours)	Yes	5-6 hours	No	No	Mild	Severe	Moderate	48
Male	18-24 years	In a relation	Nuclear	<5	Middle class	Urban	No	Normal (7-9 hours)	Yes	5-6 hours	No	Yes	Extremely severe	Extremely severe	Extremely severe	96
Male	18-24 years	In a relation	Nuclear	<5	Middle class	Urban	No	Normal (7-9 hours)	No	>6 hours	No	No	Moderate	Moderate	Severe	60
Male	18-24 years	In a relation	Nuclear	<5	Middle class	Urban	No	Normal (7-9 hours)	No	2-4 hours	No	No	Moderate	Extremely severe	Severe	72
Male	18-24 years	In a relation	Nuclear	<5	Middle class	Urban	Yes	Normal (7-9 hours)	Yes	>6 hours	No	No	Mild	Normal	Moderate	40
Male	18-24 years	In a relation	Nuclear	<5	Middle class	Urban	Yes	More than normal	Yes	>6 hours	No	Yes	Severe	Moderate	Severe	58
Male	18-24 years	In a relation	Nuclear	<5	Middle class	Urban	Yes	Normal (7-9 hours)	Yes	2-4 hours	Yes	No	Mild	Normal	Normal	28
Male	18-24 years	In a relation	Nuclear	<5	Middle class	Urban	No	More than normal	No	>6 hours	No	Yes	Mild	Moderate	Moderate	50
Male	18-24 years	In a relation	Nuclear	<5	Middle class	Urban	Yes	Normal (7-9 hours)	Yes	5-6 hours	Yes	No	Moderate	Moderate	Mild	44
Male	25-29 years	In a relation	Nuclear	<5	Middle class	Urban	No	Normal (7-9 hours)	No	>6 hours	No	No	Extremely severe	Extremely severe	Severe	80
Male	25-29 years	In a relation	Nuclear	<5	Middle class	Urban	Yes	Normal (7-9 hours)	Yes	>6 hours	Yes	No	Mild	Mild	Normal	34
Male	25-29 years	In a relation	Nuclear	<5	Middle class	Urban	No	Less than normal	No	5-6 hours	Yes	Yes	Moderate	Moderate	Normal	38
Male	25-29 years	In a relation	Nuclear	<5	Middle class	Urban	Yes	Normal (7-9 hours)	Yes	5-6 hours	Yes	Yes	Normal	Normal	Normal	12
Male	18-24 years	In a relation	Nuclear	≥5	Middle class	Urban	Yes	Less than normal	No	>6 hours	Yes	Yes	Normal	Moderate	Mild	32
Male	25-29 years	In a relation	Nuclear	≥5	Middle class	Urban	No	Normal (7-9 hours)	Yes	>6 hours	Yes	Yes	Mild	Normal	Normal	22
Male	18-24 years	In a relation	Nuclear	≥5	Middle class	Urban	Yes	Normal (7-9 hours)	Yes	5-6 hours	Yes	No	Normal	Normal	Normal	6
Male	25-29 years	In a relation	Nuclear	<5	Upper class	Urban	Yes	Less than normal	No	5-6 hours	No	Yes	Moderate	Severe	Severe	62
Male	18-24 years	In a relation	Nuclear	<5	Upper class	Urban	No	More than normal	Yes	2-4 hours	Yes	No	Mild	Moderate	Mild	40
Male	18-24 years	In a relation	Nuclear	<5	Upper class	Urban	Yes	Normal (7-9 hours)	Yes	2-4 hours	Yes	No	Normal	Moderate	Normal	28
Male	18-24 years	In a relation	Nuclear	<5	Upper class	Urban	No	More than normal	Yes	2-4 hours	Yes	Yes	Severe	Extremely severe	Severe	70
Male	18-24 years	In a relation	Nuclear	<5	Upper class	Urban	No	Less than normal	No	>6 hours	No	Yes	Extremely severe	Extremely severe	Extremely severe	118
Male	18-24 years	In a relation	Nuclear	<5	Upper class	Urban	No	Normal (7-9 hours)	Yes	>6 hours	No	No	Moderate	Mild	Severe	56
Male	18-24 years	In a relation	Nuclear	<5	Upper class	Urban	No	Normal (7-9 hours)	Yes	>6 hours	No	Yes	Moderate	Severe	Moderate	54
Male	18-24 years	In a relation	Nuclear	<5	Upper class	Urban	No	Normal (7-9 hours)	Yes	2-4 hours	No	Yes	Moderate	Normal	Normal	32
Male	18-24 years	In a relation	Nuclear	<5	Upper class	Urban	Yes	Normal (7-9 hours)	Yes	>6 hours	No	No	Severe	Extremely severe	Moderate	72
Male	25-29 years	In a relation	Nuclear	<5	Upper class	Urban	Yes	Less than normal	No	>6 hours	No	Yes	Normal	Mild	Normal	20
Male	25-29 years	In a relation	Nuclear	<5	Upper class	Urban	No	Less than normal	Yes	2-4 hours	Yes	No	Mild	Extremely severe	Mild	50
Male	25-29 years	In a relation	Nuclear	<5	Upper class	Urban	Yes	More than normal	Yes	>6 hours	No	Yes	Extremely severe	Extremely severe	Extremely severe	96
Male	25-29 years	In a relation	Nuclear	<5	Upper class	Urban	Yes	Normal (7-9 hours)	Yes	5-6 hours	No	Yes	Moderate	Extremely severe	Severe	74
Male	25-29 years	In a relation	Nuclear	<5	Upper class	Urban	Yes	Normal (7-9 hours)	Yes	5-6 hours	Yes	No	Moderate	Moderate	Normal	42
Male	25-29 years	In a relation	Nuclear	<5	Upper class	Urban	Yes	Normal (7-9 hours)	No	>6 hours	Yes	Yes	Normal	Moderate	Severe	48
Male	25-29 years	In a relation	Nuclear	<5	Upper class	Urban	Yes	Less than normal	No	>6 hours	No	No	Moderate	Mild	Mild	44
Male	25-29 years	In a relation	Nuclear	<5	Upper class	Urban	No	More than normal	No	5-6 hours	No	No	Mild	Moderate	Normal	36
Male	25-29 years	In a relation	Nuclear	<5	Upper class	Urban	Yes	Normal (7-9 hours)	No	>6 hours	No	No	Normal	Normal	Normal	18
Male	18-24 years	In a relation	Nuclear	<5	Upper class	Urban	No	Less than normal	No	>6 hours	No	No	Severe	Moderate	Severe	72
Male	18-24 years	In a relation	Nuclear	<5	Upper class	Urban	Yes	Normal (7-9 hours)	Yes	5-6 hours	No	No	Extremely severe	Severe	Extremely severe	92
Male	18-24 years	In a relation	Nuclear	<5	Upper class	Urban	Yes	Normal (7-9 hours)	Yes	2-4 hours	Yes	No	Normal	Normal	Normal	2
Male	18-24 years	In a relation	Nuclear	<5	Upper class	Urban	No	Normal (7-9 hours)	Yes	2-4 hours	Yes	No	Extremely severe	Extremely severe	Extremely severe	88
Male	18-24 years	In a relation	Nuclear	<5	Upper class	Urban	No	Less than normal	Yes	>6 hours	No	No	Normal	Normal	Normal	4
Male	18-24 years	In a relation	Nuclear	<5	Upper class	Urban	No	Normal (7-9 hours)	No	5-6 hours	No	No	Moderate	Moderate	Mild	52
Male	18-24 years	In a relation	Nuclear	<5	Upper class	Urban	No	Normal (7-9 hours)	No	5-6 hours	No	No	Moderate	Moderate	Mild	52
Male	18-24 years	In a relation	Nuclear	<5	Upper class	Urban	Yes	Normal (7-9 hours)	No	>6 hours	No	Yes	Moderate	Normal	Normal	28
Male	18-24 years	In a relation	Nuclear	<5	Upper class	Urban	Yes	Less than normal	No	>6 hours	Yes	No	Normal	Mild	Normal	8
Male	18-24 years	In a relation	Nuclear	<5	Upper class	Urban	No	Normal (7-9 hours)	Yes	>6 hours	No	No	Moderate	Extremely severe	Severe	70
Male	18-24 years	In a relation	Nuclear	<5	Upper class	Urban	No	Normal (7-9 hours)	Yes	5-6 hours	Yes	No	Normal	Normal	Normal	6
Male	18-24 years	In a relation	Nuclear	<5	Upper class	Urban	No	More than normal	No	>6 hours	No	No	Severe	Severe	Extremely severe	74
Male	18-24 years	In a relation	Nuclear	<5	Upper class	Urban	Yes	Normal (7-9 hours)	Yes	5-6 hours	No	No	Normal	Moderate	Normal	26
Male	18-24 years	In a relation	Nuclear	<5	Upper class	Urban	Yes	Normal (7-9 hours)	Yes	2-4 hours	No	Yes	Normal	Severe	Moderate	40
Male	18-24 years	In a relation	Nuclear	<5	Upper class	Urban	Yes	Normal (7-9 hours)	Yes	>6 hours	Yes	Yes	Normal	Mild	Moderate	36
Male	18-24 years	In a relation	Nuclear	<5	Upper class	Urban	No	Less than normal	Yes	5-6 hours	Yes	Yes	Mild	Normal	Mild	30
Male	18-24 years	In a relation	Nuclear	<5	Upper class	Urban	Yes	Less than normal	No	5-6 hours	No	No	Severe	Extremely severe	Severe	84
Male	18-24 years	In a relation	Nuclear	<5	Upper class	Urban	Yes	Normal (7-9 hours)	Yes	5-6 hours	No	Yes	Moderate	Moderate	Mild	46
Male	18-24 years	In a relation	Nuclear	<5	Upper class	Urban	Yes	Normal (7-9 hours)	Yes	5-6 hours	No	Yes	Extremely severe	Extremely severe	Extremely severe	94
Male	18-24 years	In a relation	Nuclear	<5	Upper class	Urban	No	Less than normal	No	>6 hours	No	Yes	Extremely severe	Extremely severe	Extremely severe	120
Male	18-24 years	In a relation	Nuclear	<5	Upper class	Urban	Yes	Normal (7-9 hours)	Yes	>6 hours	No	Yes	Severe	Severe	Severe	66
Male	18-24 years	In a relation	Nuclear	<5	Upper class	Urban	No	Less than normal	No	5-6 hours	No	Yes	Extremely severe	Extremely severe	Extremely severe	114
Male	18-24 years	In a relation	Nuclear	<5	Upper class	Urban	Yes	More than normal	Yes	>6 hours	No	Yes	Moderate	Severe	Normal	48
Male	18-24 years	In a relation	Nuclear	<5	Upper class	Urban	No	Normal (7-9 hours)	Yes	5-6 hours	No	Yes	Severe	Normal	Mild	46
Male	18-24 years	In a relation	Nuclear	<5	Upper class	Urban	No	More than normal	Yes	>6 hours	No	No	Normal	Normal	Normal	16
Male	18-24 years	In a relation	Nuclear	<5	Upper class	Urban	Yes	Normal (7-9 hours)	Yes	5-6 hours	Yes	Yes	Severe	Extremely severe	Severe	68
Male	18-24 years	In a relation	Nuclear	<5	Upper class	Urban	Yes	Normal (7-9 hours)	Yes	>6 hours	Yes	No	Mild	Mild	Normal	32
Male	18-24 years	In a relation	Nuclear	<5	Upper class	Urban	Yes	Normal (7-9 hours)	Yes	>6 hours	No	No	Moderate	Normal	Normal	32
Male	18-24 years	In a relation	Nuclear	<5	Upper class	Urban	Yes	Less than normal	No	>6 hours	Yes	Yes	Normal	Normal	Moderate	30
Male	18-24 years	In a relation	Nuclear	<5	Upper class	Urban	No	More than normal	Yes	>6 hours	No	Yes	Severe	Extremely severe	Severe	88
Male	18-24 years	In a relation	Nuclear	<5	Upper class	Urban	Yes	Normal (7-9 hours)	Yes	>6 hours	Yes	No	Normal	Normal	Normal	8
Male	25-29 years	In a relation	Nuclear	<5	Upper class	Urban	Yes	Normal (7-9 hours)	Yes	5-6 hours	No	Yes	Extremely severe	Extremely severe	Extremely severe	100
Male	25-29 years	In a relation	Nuclear	<5	Upper class	Urban	No	More than normal	Yes	5-6 hours	No	No	Moderate	Moderate	Moderate	48
Male	25-29 years	In a relation	Nuclear	<5	Upper class	Urban	No	More than normal	No	>6 hours	No	No	Extremely severe	Extremely severe	Extremely severe	110
Male	25-29 years	In a relation	Nuclear	<5	Upper class	Urban	Yes	Normal (7-9 hours)	Yes	>6 hours	Yes	No	Normal	Normal	Normal	18
Male	25-29 years	In a relation	Nuclear	<5	Upper class	Urban	No	Less than normal	Yes	>6 hours	Yes	Yes	Mild	Moderate	Normal	34
Male	25-29 years	In a relation	Nuclear	<5	Upper class	Urban	Yes	Normal (7-9 hours)	Yes	>6 hours	No	No	Normal	Normal	Normal	24
Male	25-29 years	In a relation	Nuclear	<5	Upper class	Urban	Yes	Normal (7-9 hours)	Yes	>6 hours	No	No	Normal	Normal	Normal	24
Male	25-29 years	In a relation	Nuclear	<5	Upper class	Urban	Yes	Normal (7-9 hours)	Yes	2-4 hours	No	No	Normal	Normal	Mild	24
Male	25-29 years	In a relation	Nuclear	<5	Upper class	Urban	No	Less than normal	Yes	>6 hours	Yes	Yes	Normal	Normal	Normal	10
Male	25-29 years	In a relation	Nuclear	<5	Upper class	Urban	Yes	Normal (7-9 hours)	Yes	2-4 hours	Yes	No	Mild	Normal	Normal	24
Male	25-29 years	In a relation	Nuclear	<5	Upper class	Urban	No	Normal (7-9 hours)	Yes	5-6 hours	No	Yes	Normal	Normal	Normal	0
Male	25-29 years	In a relation	Nuclear	<5	Upper class	Urban	Yes	Normal (7-9 hours)	Yes	5-6 hours	No	Yes	Severe	Mild	Severe	62
Male	25-29 years	In a relation	Nuclear	<5	Upper class	Urban	No	More than normal	Yes	<2 hours	Yes	Yes	Extremely severe	Extremely severe	Moderate	82
Male	25-29 years	In a relation	Nuclear	<5	Upper class	Urban	No	Normal (7-9 hours)	No	5-6 hours	No	No	Moderate	Moderate	Mild	44
Male	25-29 years	In a relation	Nuclear	<5	Upper class	Urban	Yes	Normal (7-9 hours)	Yes	2-4 hours	Yes	Yes	Normal	Moderate	Moderate	36
Male	25-29 years	In a relation	Nuclear	<5	Upper class	Urban	No	Normal (7-9 hours)	Yes	>6 hours	No	No	Moderate	Moderate	Severe	60
Male	18-24 years	In a relation	Nuclear	<5	Upper class	Urban	No	Normal (7-9 hours)	Yes	2-4 hours	Yes	No	Normal	Normal	Normal	0
Male	18-24 years	In a relation	Nuclear	<5	Upper class	Urban	Yes	Less than normal	Yes	2-4 hours	No	No	Severe	Moderate	Normal	50
Male	18-24 years	In a relation	Nuclear	<5	Upper class	Urban	Yes	Normal (7-9 hours)	Yes	>6 hours	No	No	Moderate	Severe	Severe	66
Male	18-24 years	In a relation	Nuclear	<5	Upper class	Urban	Yes	Less than normal	No	2-4 hours	No	No	Moderate	Mild	Normal	36
Male	18-24 years	In a relation	Nuclear	<5	Upper class	Urban	No	Normal (7-9 hours)	Yes	5-6 hours	No	No	Extremely severe	Extremely severe	Extremely severe	104
Male	18-24 years	In a relation	Nuclear	<5	Upper class	Urban	No	Less than normal	No	>6 hours	No	Yes	Extremely severe	Extremely severe	Extremely severe	122
Male	18-24 years	In a relation	Nuclear	<5	Upper class	Urban	No	Less than normal	No	5-6 hours	No	Yes	Extremely severe	Moderate	Extremely severe	80
Male	18-24 years	In a relation	Nuclear	<5	Upper class	Urban	Yes	More than normal	No	5-6 hours	No	No	Moderate	Severe	Severe	56
Male	18-24 years	In a relation	Nuclear	<5	Upper class	Urban	No	More than normal	Yes	>6 hours	No	Yes	Extremely severe	Extremely severe	Moderate	74
Male	18-24 years	In a relation	Nuclear	<5	Upper class	Urban	Yes	Normal (7-9 hours)	Yes	>6 hours	Yes	No	Moderate	Moderate	Moderate	48
Male	18-24 years	In a relation	Nuclear	<5	Upper class	Urban	No	More than normal	Yes	5-6 hours	No	Yes	Extremely severe	Extremely severe	Extremely severe	86
Male	18-24 years	In a relation	Nuclear	<5	Upper class	Urban	No	Normal (7-9 hours)	Yes	>6 hours	No	Yes	Moderate	Extremely severe	Severe	72
Male	18-24 years	In a relation	Nuclear	<5	Upper class	Urban	Yes	Normal (7-9 hours)	Yes	>6 hours	Yes	No	Mild	Moderate	Moderate	44
Male	18-24 years	In a relation	Nuclear	<5	Upper class	Urban	Yes	Normal (7-9 hours)	Yes	5-6 hours	No	Yes	Extremely severe	Extremely severe	Extremely severe	114
Male	18-24 years	In a relation	Nuclear	<5	Upper class	Urban	Yes	Normal (7-9 hours)	No	5-6 hours	No	No	Mild	Moderate	Normal	38
Male	18-24 years	In a relation	Nuclear	<5	Upper class	Urban	No	Less than normal	No	>6 hours	No	Yes	Extremely severe	Extremely severe	Extremely severe	110
Male	18-24 years	In a relation	Nuclear	<5	Upper class	Urban	Yes	Normal (7-9 hours)	No	2-4 hours	No	No	Moderate	Extremely severe	Severe	70
Male	25-29 years	In a relation	Nuclear	<5	Upper class	Urban	Yes	Less than normal	No	>6 hours	No	Yes	Extremely severe	Extremely severe	Extremely severe	118
Male	25-29 years	In a relation	Nuclear	<5	Upper class	Urban	No	Normal (7-9 hours)	No	2-4 hours	No	No	Mild	Normal	Moderate	38
Male	25-29 years	In a relation	Nuclear	<5	Upper class	Urban	Yes	Normal (7-9 hours)	Yes	>6 hours	No	No	Moderate	Moderate	Severe	56
Male	25-29 years	In a relation	Nuclear	<5	Upper class	Urban	No	Less than normal	No	>6 hours	No	Yes	Extremely severe	Extremely severe	Extremely severe	122
Male	25-29 years	In a relation	Nuclear	<5	Upper class	Urban	No	Normal (7-9 hours)	Yes	5-6 hours	No	No	Normal	Normal	Normal	20
Male	25-29 years	In a relation	Nuclear	<5	Upper class	Urban	No	Normal (7-9 hours)	Yes	5-6 hours	Yes	Yes	Severe	Extremely severe	Moderate	64
Male	25-29 years	In a relation	Nuclear	<5	Upper class	Urban	No	More than normal	Yes	5-6 hours	No	Yes	Normal	Moderate	Normal	34
Male	25-29 years	In a relation	Nuclear	<5	Upper class	Urban	No	Normal (7-9 hours)	Yes	>6 hours	No	No	Normal	Normal	Normal	18
Male	25-29 years	In a relation	Nuclear	<5	Upper class	Urban	No	Normal (7-9 hours)	Yes	5-6 hours	Yes	Yes	Normal	Normal	Normal	18
Male	18-24 years	In a relation	Nuclear	≥5	Upper class	Urban	Yes	Normal (7-9 hours)	Yes	5-6 hours	No	Yes	Extremely severe	Extremely severe	Extremely severe	106
Male	18-24 years	In a relation	Nuclear	≥5	Upper class	Urban	No	Normal (7-9 hours)	Yes	>6 hours	No	Yes	Extremely severe	Moderate	Extremely severe	82
Male	25-29 years	In a relation	Nuclear	≥5	Upper class	Urban	No	More than normal	Yes	>6 hours	No	Yes	Extremely severe	Extremely severe	Extremely severe	104
Male	25-29 years	In a relation	Nuclear	≥5	Upper class	Urban	No	Normal (7-9 hours)	Yes	>6 hours	No	No	Mild	Mild	Moderate	44
Male	25-29 years	In a relation	Nuclear	≥5	Upper class	Urban	No	Normal (7-9 hours)	Yes	5-6 hours	No	No	Moderate	Moderate	Mild	46
Male	25-29 years	In a relation	Nuclear	≥5	Upper class	Urban	No	Normal (7-9 hours)	Yes	5-6 hours	No	No	Normal	Normal	Normal	26
Male	25-29 years	In a relation	Nuclear	≥5	Upper class	Urban	Yes	Normal (7-9 hours)	Yes	5-6 hours	Yes	Yes	Normal	Normal	Normal	28
Male	25-29 years	In a relation	Nuclear	≥5	Upper class	Urban	Yes	Less than normal	No	>6 hours	No	No	Severe	Moderate	Severe	64
Male	25-29 years	In a relation	Nuclear	≥5	Upper class	Urban	Yes	Normal (7-9 hours)	Yes	5-6 hours	No	No	Normal	Normal	Normal	16
Male	18-24 years	In a relation	Nuclear	≥5	Upper class	Urban	No	Normal (7-9 hours)	Yes	>6 hours	No	No	Normal	Normal	Normal	12
Male	25-29 years	In a relation	Nuclear	≥5	Upper class	Urban	Yes	Normal (7-9 hours)	Yes	2-4 hours	No	No	Mild	Extremely severe	Severe	62
Male	25-29 years	In a relation	Nuclear	≥5	Upper class	Urban	Yes	Normal (7-9 hours)	Yes	5-6 hours	No	No	Moderate	Extremely severe	Moderate	54
Male	18-24 years	In a relation	Nuclear	≥5	Upper class	Urban	No	Normal (7-9 hours)	Yes	2-4 hours	No	No	Moderate	Severe	Severe	60
Male	25-29 years	In a relation	Nuclear	<5	Upper class	Urban	Yes	Less than normal	No	5-6 hours	No	Yes	Normal	Normal	Normal	14
Male	25-29 years	In a relation	Nuclear	<5	Upper class	Urban	Yes	Less than normal	No	5-6 hours	No	Yes	Normal	Normal	Normal	14
Male	18-24 years	In a relation	Joint	<5	Middle class	Rural	No	Normal (7-9 hours)	Yes	5-6 hours	No	Yes	Normal	Normal	Normal	22
Male	25-29 years	In a relation	Joint	<5	Middle class	Rural	Yes	More than normal	Yes	>6 hours	No	No	Mild	Severe	Severe	56
Male	25-29 years	In a relation	Joint	<5	Middle class	Rural	Yes	Less than normal	No	5-6 hours	No	Yes	Extremely severe	Moderate	Severe	70
Male	25-29 years	In a relation	Joint	<5	Middle class	Rural	Yes	Less than normal	Yes	2-4 hours	Yes	Yes	Mild	Moderate	Normal	36
Male	18-24 years	In a relation	Joint	≥5	Middle class	Rural	No	Less than normal	Yes	>6 hours	No	Yes	Extremely severe	Extremely severe	Extremely severe	84
Male	18-24 years	In a relation	Joint	≥5	Middle class	Rural	Yes	Normal (7-9 hours)	Yes	2-4 hours	No	Yes	Normal	Normal	Normal	18
Male	25-29 years	In a relation	Joint	≥5	Middle class	Rural	No	Normal (7-9 hours)	Yes	5-6 hours	Yes	Yes	Severe	Moderate	Normal	48
Male	25-29 years	In a relation	Joint	≥5	Middle class	Rural	No	Normal (7-9 hours)	Yes	5-6 hours	No	Yes	Moderate	Severe	Severe	56
Male	18-24 years	In a relation	Joint	<5	Upper class	Rural	Yes	Normal (7-9 hours)	Yes	2-4 hours	No	No	Normal	Normal	Normal	6
Male	25-29 years	In a relation	Joint	<5	Upper class	Rural	Yes	Normal (7-9 hours)	Yes	>6 hours	Yes	No	Normal	Normal	Normal	20
Male	18-24 years	In a relation	Joint	≥5	Upper class	Rural	Yes	Less than normal	Yes	5-6 hours	Yes	No	Mild	Mild	Moderate	42
Male	18-24 years	In a relation	Joint	≥5	Upper class	Rural	No	Normal (7-9 hours)	Yes	2-4 hours	Yes	No	Normal	Normal	Normal	0
Male	25-29 years	In a relation	Joint	≥5	Upper class	Rural	No	Normal (7-9 hours)	Yes	2-4 hours	No	Yes	Moderate	Moderate	Mild	46
Male	18-24 years	In a relation	Joint	≥5	Upper class	Rural	Yes	Less than normal	Yes	2-4 hours	No	Yes	Extremely severe	Extremely severe	Extremely severe	126
Male	25-29 years	In a relation	Joint	≥5	Upper class	Rural	Yes	More than normal	Yes	<2 hours	No	Yes	Moderate	Normal	Mild	34
Male	25-29 years	In a relation	Joint	≥5	Upper class	Rural	No	Normal (7-9 hours)	Yes	5-6 hours	No	Yes	Moderate	Mild	Normal	32
Male	18-24 years	In a relation	Joint	≥5	Upper class	Rural	Yes	Normal (7-9 hours)	Yes	2-4 hours	No	No	Severe	Moderate	Mild	48
Male	18-24 years	In a relation	Joint	≥5	Upper class	Rural	No	Normal (7-9 hours)	Yes	5-6 hours	No	No	Severe	Normal	Moderate	52
Male	25-29 years	In a relation	Joint	≥5	Upper class	Rural	No	Normal (7-9 hours)	No	5-6 hours	No	No	Extremely severe	Extremely severe	Moderate	74
Male	25-29 years	In a relation	Joint	≥5	Upper class	Rural	No	Normal (7-9 hours)	No	2-4 hours	Yes	Yes	Moderate	Moderate	Normal	44
Male	18-24 years	In a relation	Joint	<5	Lower class	Urban	Yes	Normal (7-9 hours)	No	>6 hours	No	Yes	Normal	Moderate	Normal	16
Male	25-29 years	In a relation	Joint	≥5	Lower class	Urban	No	Normal (7-9 hours)	No	<2 hours	Yes	No	Moderate	Moderate	Normal	42
Male	18-24 years	In a relation	Joint	≥5	Lower class	Urban	No	Normal (7-9 hours)	Yes	>6 hours	No	No	Moderate	Moderate	Moderate	50
Male	25-29 years	In a relation	Joint	≥5	Lower class	Urban	Yes	Normal (7-9 hours)	Yes	2-4 hours	No	No	Extremely severe	Mild	Moderate	58
Male	18-24 years	In a relation	Joint	≥5	Middle class	Urban	Yes	More than normal	No	>6 hours	No	No	Extremely severe	Extremely severe	Extremely severe	110
Male	18-24 years	In a relation	Joint	≥5	Middle class	Urban	No	Less than normal	No	5-6 hours	No	No	Moderate	Moderate	Moderate	54
Male	25-29 years	In a relation	Joint	≥5	Middle class	Urban	Yes	Normal (7-9 hours)	Yes	>6 hours	No	Yes	Extremely severe	Extremely severe	Severe	76
Male	25-29 years	In a relation	Joint	≥5	Middle class	Urban	Yes	Normal (7-9 hours)	Yes	5-6 hours	No	No	Mild	Moderate	Mild	42
Male	25-29 years	In a relation	Joint	≥5	Middle class	Urban	No	Normal (7-9 hours)	Yes	>6 hours	No	No	Severe	Extremely severe	Severe	78
Male	18-24 years	In a relation	Joint	<5	Upper class	Urban	Yes	Normal (7-9 hours)	Yes	2-4 hours	No	No	Moderate	Mild	Mild	42
Male	18-24 years	In a relation	Joint	<5	Upper class	Urban	Yes	Normal (7-9 hours)	Yes	2-4 hours	No	No	Moderate	Mild	Mild	42
Male	18-24 years	In a relation	Joint	≥5	Upper class	Urban	Yes	Normal (7-9 hours)	Yes	2-4 hours	Yes	Yes	Moderate	Moderate	Moderate	54
Male	18-24 years	In a relation	Joint	≥5	Upper class	Urban	Yes	Normal (7-9 hours)	Yes	5-6 hours	Yes	No	Moderate	Extremely severe	Moderate	60
Male	18-24 years	In a relation	Joint	≥5	Upper class	Urban	No	More than normal	No	5-6 hours	No	Yes	Extremely severe	Extremely severe	Extremely severe	90
Male	25-29 years	In a relation	Joint	≥5	Upper class	Urban	No	More than normal	Yes	2-4 hours	No	Yes	Normal	Moderate	Normal	34
Male	18-24 years	In a relation	Joint	≥5	Upper class	Urban	Yes	Normal (7-9 hours)	Yes	2-4 hours	Yes	Yes	Moderate	Moderate	Normal	42
Male	25-29 years	In a relation	Joint	≥5	Upper class	Urban	Yes	Normal (7-9 hours)	Yes	2-4 hours	No	No	Severe	Moderate	Severe	68
Male	25-29 years	In a relation	Joint	≥5	Upper class	Urban	No	More than normal	No	>6 hours	No	Yes	Extremely severe	Extremely severe	Extremely severe	116
Male	25-29 years	In a relation	Joint	≥5	Upper class	Urban	Yes	More than normal	Yes	2-4 hours	Yes	Yes	Extremely severe	Extremely severe	Severe	88
Male	25-29 years	In a relation	Joint	≥5	Upper class	Urban	Yes	More than normal	Yes	2-4 hours	Yes	Yes	Extremely severe	Extremely severe	Severe	88
Male	25-29 years	In a relation	Joint	≥5	Upper class	Urban	Yes	More than normal	Yes	2-4 hours	Yes	Yes	Extremely severe	Extremely severe	Severe	88
Male	25-29 years	In a relation	Joint	≥5	Upper class	Urban	Yes	Normal (7-9 hours)	Yes	2-4 hours	No	Yes	Normal	Normal	Normal	12
Male	18-24 years	In a relation	Joint	≥5	Upper class	Urban	No	Less than normal	No	>6 hours	No	Yes	Extremely severe	Extremely severe	Extremely severe	122
Male	25-29 years	In a relation	Joint	≥5	Upper class	Urban	No	Normal (7-9 hours)	No	5-6 hours	No	Yes	Extremely severe	Extremely severe	Extremely severe	114
Male	25-29 years	In a relation	Joint	≥5	Upper class	Urban	No	Normal (7-9 hours)	Yes	5-6 hours	No	No	Extremely severe	Extremely severe	Extremely severe	94
Male	25-29 years	In a relation	Joint	≥5	Upper class	Urban	Yes	Normal (7-9 hours)	No	2-4 hours	No	Yes	Extremely severe	Severe	Severe	76
Male	25-29 years	In a relation	Joint	≥5	Upper class	Urban	Yes	Normal (7-9 hours)	No	5-6 hours	No	Yes	Extremely severe	Extremely severe	Extremely severe	110
Male	25-29 years	In a relation	Joint	≥5	Upper class	Urban	Yes	Normal (7-9 hours)	No	2-4 hours	Yes	Yes	Moderate	Extremely severe	Moderate	64
Male	25-29 years	Married	Nuclear	<5	Middle class	Rural	No	Normal (7-9 hours)	Yes	>6 hours	No	Yes	Mild	Normal	Normal	24
Male	18-24 years	Married	Nuclear	<5	Middle class	Rural	No	Normal (7-9 hours)	Yes	2-4 hours	No	No	Moderate	Moderate	Mild	42
Male	25-29 years	Married	Nuclear	<5	Upper class	Rural	Yes	Normal (7-9 hours)	Yes	2-4 hours	Yes	No	Mild	Moderate	Normal	38
Male	25-29 years	Married	Nuclear	<5	Upper class	Rural	Yes	Normal (7-9 hours)	Yes	5-6 hours	No	No	Moderate	Extremely severe	Severe	68
Male	25-29 years	Married	Nuclear	<5	Upper class	Rural	No	Normal (7-9 hours)	Yes	2-4 hours	Yes	Yes	Mild	Moderate	Mild	40
Male	18-24 years	Married	Nuclear	<5	Lower class	Urban	No	Normal (7-9 hours)	Yes	5-6 hours	No	No	Extremely severe	Extremely severe	Extremely severe	94
Male	25-29 years	Married	Nuclear	<5	Lower class	Urban	Yes	Normal (7-9 hours)	Yes	5-6 hours	Yes	No	Normal	Normal	Normal	0
Male	25-29 years	Married	Nuclear	<5	Lower class	Urban	No	Normal (7-9 hours)	Yes	>6 hours	Yes	Yes	Normal	Normal	Normal	26
Male	25-29 years	Married	Nuclear	<5	Lower class	Urban	No	Normal (7-9 hours)	No	>6 hours	Yes	Yes	Severe	Moderate	Normal	50
Male	25-29 years	Married	Nuclear	<5	Lower class	Urban	No	Normal (7-9 hours)	Yes	5-6 hours	Yes	Yes	Normal	Normal	Normal	22
Male	18-24 years	Married	Nuclear	<5	Middle class	Urban	No	Normal (7-9 hours)	Yes	>6 hours	No	No	Severe	Moderate	Severe	60
Male	25-29 years	Married	Nuclear	<5	Middle class	Urban	No	Normal (7-9 hours)	Yes	>6 hours	Yes	No	Normal	Normal	Normal	0
Male	25-29 years	Married	Nuclear	<5	Middle class	Urban	No	Normal (7-9 hours)	Yes	5-6 hours	Yes	Yes	Normal	Normal	Normal	14
Male	18-24 years	Married	Nuclear	≥5	Middle class	Urban	No	Normal (7-9 hours)	No	>6 hours	No	No	Moderate	Moderate	Mild	44
Male	25-29 years	Married	Nuclear	≥5	Middle class	Urban	No	Normal (7-9 hours)	Yes	5-6 hours	No	Yes	Extremely severe	Extremely severe	Extremely severe	94
Male	18-24 years	Married	Nuclear	<5	Upper class	Urban	No	Normal (7-9 hours)	No	>6 hours	Yes	No	Normal	Normal	Normal	22
Male	25-29 years	Married	Nuclear	<5	Upper class	Urban	No	More than normal	Yes	5-6 hours	No	No	Mild	Extremely severe	Mild	54
Male	25-29 years	Married	Nuclear	<5	Upper class	Urban	Yes	Normal (7-9 hours)	Yes	2-4 hours	Yes	No	Normal	Mild	Normal	8
Male	18-24 years	Married	Nuclear	<5	Upper class	Urban	No	Normal (7-9 hours)	Yes	>6 hours	No	No	Moderate	Moderate	Severe	62
Male	18-24 years	Married	Nuclear	<5	Upper class	Urban	No	Normal (7-9 hours)	Yes	>6 hours	No	No	Moderate	Moderate	Severe	62
Male	25-29 years	Married	Nuclear	<5	Upper class	Urban	No	More than normal	Yes	2-4 hours	Yes	Yes	Normal	Normal	Normal	20
Male	25-29 years	Married	Nuclear	≥5	Upper class	Urban	Yes	Normal (7-9 hours)	Yes	2-4 hours	Yes	No	Normal	Severe	Normal	26
Male	25-29 years	Married	Nuclear	≥5	Upper class	Urban	No	Normal (7-9 hours)	No	2-4 hours	No	Yes	Extremely severe	Extremely severe	Severe	80
Male	25-29 years	Married	Nuclear	≥5	Upper class	Urban	No	Normal (7-9 hours)	No	2-4 hours	No	Yes	Extremely severe	Extremely severe	Severe	76
Male	25-29 years	Married	Nuclear	≥5	Upper class	Urban	Yes	Normal (7-9 hours)	Yes	5-6 hours	Yes	No	Normal	Normal	Severe	38
Male	25-29 years	Married	Joint	<5	Lower class	Rural	Yes	Normal (7-9 hours)	Yes	5-6 hours	No	Yes	Severe	Mild	Extremely severe	64
Male	18-24 years	Married	Joint	<5	Lower class	Rural	Yes	Normal (7-9 hours)	Yes	<2 hours	Yes	No	Normal	Normal	Normal	20
Male	25-29 years	Married	Joint	≥5	Middle class	Rural	No	Normal (7-9 hours)	Yes	<2 hours	No	No	Normal	Mild	Normal	26
Male	18-24 years	Married	Joint	≥5	Middle class	Rural	Yes	Less than normal	Yes	5-6 hours	Yes	No	Mild	Normal	Normal	26
Male	18-24 years	Married	Joint	≥5	Upper class	Rural	Yes	Normal (7-9 hours)	Yes	2-4 hours	Yes	No	Normal	Normal	Normal	10
Male	25-29 years	Married	Joint	≥5	Upper class	Rural	Yes	Normal (7-9 hours)	Yes	2-4 hours	Yes	No	Normal	Normal	Normal	16
Male	25-29 years	Married	Joint	≥5	Upper class	Rural	No	Normal (7-9 hours)	Yes	5-6 hours	Yes	No	Normal	Normal	Normal	0
Male	25-29 years	Married	Joint	≥5	Upper class	Rural	No	Less than normal	Yes	<2 hours	Yes	Yes	Normal	Normal	Normal	12
Male	25-29 years	Married	Joint	≥5	Upper class	Rural	No	Normal (7-9 hours)	Yes	>6 hours	No	No	Moderate	Normal	Normal	20
Male	25-29 years	Married	Joint	≥5	Upper class	Rural	No	More than normal	No	<2 hours	No	Yes	Extremely severe	Extremely severe	Extremely severe	126
Male	25-29 years	Married	Joint	≥5	Middle class	Urban	No	Normal (7-9 hours)	Yes	>6 hours	Yes	Yes	Severe	Normal	Moderate	50
Male	18-24 years	Married	Joint	≥5	Middle class	Urban	No	Normal (7-9 hours)	No	2-4 hours	No	No	Normal	Normal	Normal	10
Male	25-29 years	Married	Joint	≥5	Upper class	Urban	Yes	Normal (7-9 hours)	Yes	5-6 hours	Yes	Yes	Normal	Mild	Moderate	36
Male	25-29 years	Married	Joint	≥5	Upper class	Urban	No	Normal (7-9 hours)	Yes	2-4 hours	Yes	Yes	Moderate	Moderate	Moderate	56
Male	18-24 years	Married	Joint	≥5	Upper class	Urban	No	Less than normal	No	<2 hours	No	No	Normal	Severe	Moderate	42
Male	18-24 years	Married	Joint	≥5	Upper class	Urban	No	Normal (7-9 hours)	Yes	2-4 hours	Yes	No	Normal	Normal	Normal	20
Male	25-29 years	Married	Joint	≥5	Upper class	Urban	Yes	Normal (7-9 hours)	No	2-4 hours	No	Yes	Moderate	Moderate	Severe	54
Female	18-24 years	Single	Nuclear	<5	Lower class	Rural	No	More than normal	No	>6 hours	Yes	No	Mild	Extremely severe	Extremely severe	70
Female	18-24 years	Single	Nuclear	<5	Lower class	Rural	No	Normal (7-9 hours)	No	5-6 hours	Yes	No	Extremely severe	Extremely severe	Severe	82
Female	18-24 years	Single	Nuclear	<5	Lower class	Rural	No	Normal (7-9 hours)	Yes	5-6 hours	Yes	No	Extremely severe	Extremely severe	Extremely severe	92
Female	18-24 years	Single	Nuclear	<5	Lower class	Rural	No	Normal (7-9 hours)	Yes	>6 hours	No	No	Moderate	Normal	Normal	36
Female	18-24 years	Single	Nuclear	<5	Lower class	Rural	Yes	Normal (7-9 hours)	Yes	5-6 hours	No	No	Mild	Moderate	Moderate	42
Female	18-24 years	Single	Nuclear	<5	Lower class	Rural	No	Normal (7-9 hours)	No	2-4 hours	No	No	Severe	Extremely severe	Moderate	78
Female	18-24 years	Single	Nuclear	<5	Lower class	Rural	No	Normal (7-9 hours)	Yes	2-4 hours	No	No	Severe	Extremely severe	Severe	86
Female	18-24 years	Single	Nuclear	<5	Lower class	Rural	Yes	Normal (7-9 hours)	No	2-4 hours	Yes	No	Extremely severe	Extremely severe	Extremely severe	104
Female	18-24 years	Single	Nuclear	<5	Lower class	Rural	No	Normal (7-9 hours)	Yes	2-4 hours	No	No	Severe	Moderate	Normal	46
Female	18-24 years	Single	Nuclear	<5	Lower class	Rural	No	Normal (7-9 hours)	Yes	5-6 hours	Yes	No	Normal	Mild	Moderate	36
Female	18-24 years	Single	Nuclear	<5	Lower class	Rural	No	Normal (7-9 hours)	Yes	5-6 hours	Yes	No	Normal	Mild	Moderate	38
Female	18-24 years	Single	Nuclear	<5	Lower class	Rural	No	Normal (7-9 hours)	Yes	5-6 hours	Yes	No	Normal	Normal	Moderate	34
Female	18-24 years	Single	Nuclear	<5	Lower class	Rural	No	Normal (7-9 hours)	Yes	5-6 hours	Yes	No	Normal	Normal	Moderate	28
Female	18-24 years	Single	Nuclear	<5	Lower class	Rural	No	Normal (7-9 hours)	Yes	2-4 hours	Yes	No	Moderate	Moderate	Severe	58
Female	18-24 years	Single	Nuclear	<5	Lower class	Rural	Yes	Normal (7-9 hours)	Yes	2-4 hours	No	No	Severe	Moderate	Moderate	56
Female	18-24 years	Single	Nuclear	<5	Lower class	Rural	No	More than normal	Yes	2-4 hours	No	No	Severe	Extremely severe	Extremely severe	88
Female	18-24 years	Single	Nuclear	<5	Lower class	Rural	No	Normal (7-9 hours)	Yes	5-6 hours	No	No	Moderate	Moderate	Severe	60
Female	18-24 years	Single	Nuclear	<5	Lower class	Rural	Yes	Normal (7-9 hours)	Yes	>6 hours	Yes	No	Normal	Severe	Moderate	36
Female	18-24 years	Single	Nuclear	<5	Lower class	Rural	No	Normal (7-9 hours)	Yes	2-4 hours	No	No	Moderate	Moderate	Severe	60
Female	18-24 years	Single	Nuclear	<5	Lower class	Rural	Yes	Normal (7-9 hours)	Yes	5-6 hours	Yes	No	Normal	Normal	Normal	8
Female	18-24 years	Single	Nuclear	<5	Lower class	Rural	No	Normal (7-9 hours)	Yes	5-6 hours	No	No	Mild	Moderate	Moderate	44
Female	25-29 years	Single	Nuclear	<5	Lower class	Rural	No	Normal (7-9 hours)	Yes	5-6 hours	No	No	Extremely severe	Extremely severe	Extremely severe	92
Female	25-29 years	Single	Nuclear	<5	Lower class	Rural	No	More than normal	Yes	5-6 hours	No	No	Severe	Extremely severe	Extremely severe	88
Female	25-29 years	Single	Nuclear	<5	Lower class	Rural	No	Normal (7-9 hours)	Yes	2-4 hours	No	No	Moderate	Moderate	Moderate	54
Female	25-29 years	Single	Nuclear	<5	Lower class	Rural	No	Normal (7-9 hours)	Yes	>6 hours	Yes	No	Moderate	Severe	Severe	62
Female	25-29 years	Single	Nuclear	<5	Lower class	Rural	Yes	Normal (7-9 hours)	Yes	2-4 hours	Yes	No	Moderate	Moderate	Normal	46
Female	18-24 years	Single	Nuclear	<5	Lower class	Rural	No	Normal (7-9 hours)	Yes	2-4 hours	No	No	Extremely severe	Extremely severe	Extremely severe	84
Female	18-24 years	Single	Nuclear	<5	Lower class	Rural	Yes	Less than normal	No	2-4 hours	No	No	Extremely severe	Extremely severe	Severe	80
Female	18-24 years	Single	Nuclear	<5	Lower class	Rural	No	Normal (7-9 hours)	Yes	2-4 hours	Yes	No	Normal	Normal	Normal	10
Female	18-24 years	Single	Nuclear	<5	Lower class	Rural	No	Normal (7-9 hours)	Yes	2-4 hours	Yes	No	Normal	Normal	Normal	8
Female	18-24 years	Single	Nuclear	<5	Lower class	Rural	Yes	Normal (7-9 hours)	Yes	2-4 hours	No	No	Moderate	Normal	Severe	56
Female	18-24 years	Single	Nuclear	<5	Lower class	Rural	Yes	Normal (7-9 hours)	Yes	2-4 hours	No	No	Severe	Normal	Extremely severe	62
Female	18-24 years	Single	Nuclear	<5	Lower class	Rural	Yes	More than normal	Yes	2-4 hours	No	No	Moderate	Moderate	Mild	48
Female	18-24 years	Single	Nuclear	<5	Lower class	Rural	Yes	Normal (7-9 hours)	Yes	<2 hours	No	No	Extremely severe	Severe	Extremely severe	78
Female	18-24 years	Single	Nuclear	<5	Lower class	Rural	Yes	More than normal	Yes	5-6 hours	No	No	Mild	Severe	Mild	42
Female	18-24 years	Single	Nuclear	<5	Lower class	Rural	No	Normal (7-9 hours)	Yes	2-4 hours	Yes	No	Extremely severe	Extremely severe	Severe	80
Female	18-24 years	Single	Nuclear	<5	Lower class	Rural	No	Normal (7-9 hours)	Yes	2-4 hours	Yes	No	Extremely severe	Extremely severe	Severe	80
Female	18-24 years	Single	Nuclear	<5	Lower class	Rural	No	Normal (7-9 hours)	Yes	2-4 hours	Yes	No	Moderate	Severe	Moderate	54
Female	18-24 years	Single	Nuclear	<5	Lower class	Rural	No	Normal (7-9 hours)	Yes	2-4 hours	No	No	Severe	Severe	Moderate	68
Female	25-29 years	Single	Nuclear	<5	Lower class	Rural	Yes	Normal (7-9 hours)	Yes	2-4 hours	No	No	Normal	Normal	Normal	8
Female	18-24 years	Single	Nuclear	≥5	Lower class	Rural	No	Normal (7-9 hours)	Yes	5-6 hours	Yes	No	Extremely severe	Extremely severe	Severe	76
Female	18-24 years	Single	Nuclear	≥5	Lower class	Rural	No	Normal (7-9 hours)	Yes	5-6 hours	No	No	Moderate	Moderate	Severe	66
Female	18-24 years	Single	Nuclear	≥5	Lower class	Rural	Yes	Normal (7-9 hours)	No	5-6 hours	Yes	No	Moderate	Normal	Moderate	42
Female	18-24 years	Single	Nuclear	≥5	Lower class	Rural	No	More than normal	No	2-4 hours	Yes	No	Extremely severe	Extremely severe	Extremely severe	102
Female	18-24 years	Single	Nuclear	≥5	Lower class	Rural	Yes	Normal (7-9 hours)	Yes	5-6 hours	No	No	Extremely severe	Extremely severe	Severe	84
Female	18-24 years	Single	Nuclear	≥5	Lower class	Rural	Yes	Normal (7-9 hours)	Yes	2-4 hours	No	No	Severe	Severe	Severe	66
Female	18-24 years	Single	Nuclear	≥5	Lower class	Rural	Yes	Normal (7-9 hours)	Yes	2-4 hours	No	No	Moderate	Extremely severe	Moderate	62
Female	18-24 years	Single	Nuclear	≥5	Lower class	Rural	No	Normal (7-9 hours)	Yes	2-4 hours	No	No	Severe	Extremely severe	Severe	88
Female	18-24 years	Single	Nuclear	≥5	Lower class	Rural	Yes	Less than normal	No	5-6 hours	No	No	Severe	Extremely severe	Severe	80
Female	18-24 years	Single	Nuclear	≥5	Lower class	Rural	No	Normal (7-9 hours)	Yes	2-4 hours	Yes	No	Normal	Normal	Normal	4
Female	18-24 years	Single	Nuclear	≥5	Lower class	Rural	Yes	Less than normal	No	<2 hours	No	No	Extremely severe	Extremely severe	Severe	86
Female	18-24 years	Single	Nuclear	<5	Lower class	Rural	No	Normal (7-9 hours)	Yes	>6 hours	No	No	Severe	Severe	Severe	64
Female	18-24 years	Single	Nuclear	≥5	Lower class	Rural	Yes	Normal (7-9 hours)	Yes	<2 hours	Yes	No	Normal	Normal	Normal	10
Female	18-24 years	Single	Nuclear	<5	Middle class	Rural	No	Normal (7-9 hours)	No	2-4 hours	No	No	Extremely severe	Extremely severe	Severe	86
Female	18-24 years	Single	Nuclear	<5	Middle class	Rural	Yes	Normal (7-9 hours)	Yes	2-4 hours	No	Yes	Severe	Moderate	Extremely severe	72
Female	18-24 years	Single	Nuclear	<5	Middle class	Rural	Yes	Normal (7-9 hours)	Yes	5-6 hours	No	No	Extremely severe	Extremely severe	Severe	82
Female	18-24 years	Single	Nuclear	<5	Middle class	Rural	Yes	Normal (7-9 hours)	Yes	5-6 hours	No	No	Severe	Normal	Severe	54
Female	25-29 years	Single	Nuclear	<5	Middle class	Rural	No	Normal (7-9 hours)	Yes	2-4 hours	Yes	No	Moderate	Extremely severe	Moderate	60
Female	18-24 years	Single	Nuclear	<5	Middle class	Rural	Yes	Normal (7-9 hours)	Yes	2-4 hours	Yes	No	Normal	Normal	Normal	14
Female	18-24 years	Single	Nuclear	<5	Middle class	Rural	No	Normal (7-9 hours)	Yes	2-4 hours	No	No	Moderate	Moderate	Severe	54
Female	18-24 years	Single	Nuclear	<5	Middle class	Rural	No	Normal (7-9 hours)	Yes	2-4 hours	No	No	Extremely severe	Extremely severe	Extremely severe	90
Female	18-24 years	Single	Nuclear	<5	Middle class	Rural	No	Less than normal	No	2-4 hours	No	No	Mild	Normal	Mild	30
Female	18-24 years	Single	Nuclear	<5	Middle class	Rural	No	Normal (7-9 hours)	Yes	5-6 hours	No	No	Severe	Extremely severe	Severe	76
Female	18-24 years	Single	Nuclear	<5	Middle class	Rural	No	Normal (7-9 hours)	Yes	5-6 hours	Yes	No	Severe	Severe	Moderate	60
Female	18-24 years	Single	Nuclear	<5	Middle class	Rural	No	Normal (7-9 hours)	Yes	>6 hours	No	No	Severe	Severe	Severe	76
Female	18-24 years	Single	Nuclear	<5	Middle class	Rural	Yes	Normal (7-9 hours)	Yes	<2 hours	No	No	Moderate	Severe	Severe	60
Female	18-24 years	Single	Nuclear	<5	Middle class	Rural	Yes	Normal (7-9 hours)	Yes	<2 hours	No	No	Moderate	Severe	Severe	60
Female	18-24 years	Single	Nuclear	<5	Middle class	Rural	No	More than normal	No	>6 hours	No	No	Moderate	Extremely severe	Severe	68
Female	18-24 years	Single	Nuclear	<5	Middle class	Rural	No	Normal (7-9 hours)	No	5-6 hours	No	No	Extremely severe	Extremely severe	Extremely severe	104
Female	18-24 years	Single	Nuclear	<5	Middle class	Rural	Yes	Normal (7-9 hours)	Yes	5-6 hours	Yes	No	Mild	Moderate	Moderate	44
Female	18-24 years	Single	Nuclear	<5	Middle class	Rural	Yes	Normal (7-9 hours)	Yes	>6 hours	No	No	Severe	Extremely severe	Severe	78
Female	18-24 years	Single	Nuclear	<5	Middle class	Rural	Yes	More than normal	Yes	5-6 hours	No	No	Normal	Normal	Normal	20
Female	18-24 years	Single	Nuclear	<5	Middle class	Rural	No	Normal (7-9 hours)	Yes	2-4 hours	Yes	No	Moderate	Mild	Normal	34
Female	18-24 years	Single	Nuclear	<5	Middle class	Rural	No	Normal (7-9 hours)	Yes	5-6 hours	Yes	No	Moderate	Normal	Normal	32
Female	18-24 years	Single	Nuclear	<5	Middle class	Rural	No	More than normal	Yes	2-4 hours	Yes	No	Severe	Extremely severe	Extremely severe	90
Female	18-24 years	Single	Nuclear	<5	Middle class	Rural	No	More than normal	Yes	>6 hours	No	No	Extremely severe	Extremely severe	Extremely severe	106
Female	18-24 years	Single	Nuclear	<5	Middle class	Rural	Yes	Less than normal	Yes	2-4 hours	No	No	Normal	Severe	Moderate	48
Female	18-24 years	Single	Nuclear	<5	Middle class	Rural	No	Less than normal	Yes	5-6 hours	No	No	Moderate	Moderate	Moderate	50
Female	18-24 years	Single	Nuclear	<5	Middle class	Rural	No	Normal (7-9 hours)	Yes	2-4 hours	Yes	No	Normal	Mild	Normal	26
Female	18-24 years	Single	Nuclear	<5	Middle class	Rural	Yes	Normal (7-9 hours)	Yes	2-4 hours	No	No	Severe	Extremely severe	Extremely severe	86
Female	18-24 years	Single	Nuclear	<5	Middle class	Rural	Yes	Normal (7-9 hours)	Yes	2-4 hours	No	No	Severe	Extremely severe	Extremely severe	86
Female	18-24 years	Single	Nuclear	<5	Middle class	Rural	No	More than normal	Yes	>6 hours	No	No	Extremely severe	Extremely severe	Severe	88
Female	18-24 years	Single	Nuclear	<5	Middle class	Rural	Yes	Normal (7-9 hours)	Yes	>6 hours	No	No	Moderate	Severe	Mild	56
Female	18-24 years	Single	Nuclear	<5	Middle class	Rural	Yes	Normal (7-9 hours)	Yes	2-4 hours	No	No	Normal	Normal	Normal	10
Female	18-24 years	Single	Nuclear	<5	Middle class	Rural	No	More than normal	Yes	5-6 hours	No	No	Severe	Extremely severe	Extremely severe	80
Female	18-24 years	Single	Nuclear	<5	Middle class	Rural	No	Normal (7-9 hours)	Yes	2-4 hours	Yes	No	Moderate	Severe	Severe	64
Female	25-29 years	Single	Nuclear	<5	Middle class	Rural	Yes	Normal (7-9 hours)	Yes	2-4 hours	Yes	No	Severe	Extremely severe	Severe	78
Female	25-29 years	Single	Nuclear	<5	Middle class	Rural	No	Normal (7-9 hours)	Yes	2-4 hours	Yes	No	Normal	Normal	Normal	0
Female	25-29 years	Single	Nuclear	<5	Middle class	Rural	No	Normal (7-9 hours)	Yes	2-4 hours	No	No	Normal	Normal	Normal	18
Female	25-29 years	Single	Nuclear	<5	Middle class	Rural	No	Normal (7-9 hours)	Yes	2-4 hours	No	No	Normal	Normal	Normal	14
Female	18-24 years	Single	Nuclear	<5	Middle class	Rural	Yes	Less than normal	No	>6 hours	No	No	Moderate	Moderate	Mild	48
Female	18-24 years	Single	Nuclear	<5	Middle class	Rural	No	Normal (7-9 hours)	Yes	>6 hours	No	No	Moderate	Severe	Moderate	56
Female	18-24 years	Single	Nuclear	<5	Middle class	Rural	No	Normal (7-9 hours)	Yes	>6 hours	No	No	Mild	Severe	Moderate	50
Female	18-24 years	Single	Nuclear	<5	Middle class	Rural	No	Normal (7-9 hours)	Yes	5-6 hours	No	No	Moderate	Extremely severe	Severe	64
Female	18-24 years	Single	Nuclear	<5	Middle class	Rural	No	Normal (7-9 hours)	Yes	2-4 hours	Yes	No	Severe	Extremely severe	Extremely severe	84
Female	18-24 years	Single	Nuclear	<5	Middle class	Rural	Yes	Normal (7-9 hours)	Yes	5-6 hours	No	No	Normal	Moderate	Normal	30
Female	18-24 years	Single	Nuclear	<5	Middle class	Rural	No	Normal (7-9 hours)	Yes	2-4 hours	No	No	Extremely severe	Extremely severe	Extremely severe	82
Female	18-24 years	Single	Nuclear	<5	Middle class	Rural	No	Normal (7-9 hours)	Yes	2-4 hours	No	No	Severe	Severe	Extremely severe	80
Female	18-24 years	Single	Nuclear	<5	Middle class	Rural	No	Normal (7-9 hours)	Yes	2-4 hours	No	No	Severe	Moderate	Severe	66
Female	18-24 years	Single	Nuclear	<5	Middle class	Rural	No	Normal (7-9 hours)	Yes	>6 hours	No	No	Moderate	Mild	Severe	56
Female	18-24 years	Single	Nuclear	<5	Middle class	Rural	Yes	Normal (7-9 hours)	Yes	2-4 hours	No	No	Moderate	Severe	Severe	60
Female	18-24 years	Single	Nuclear	<5	Middle class	Rural	No	More than normal	Yes	2-4 hours	No	No	Severe	Extremely severe	Severe	80
Female	18-24 years	Single	Nuclear	<5	Middle class	Rural	No	Normal (7-9 hours)	Yes	2-4 hours	No	No	Mild	Moderate	Moderate	44
Female	18-24 years	Single	Nuclear	<5	Middle class	Rural	No	Normal (7-9 hours)	Yes	2-4 hours	No	No	Moderate	Severe	Moderate	50
Female	18-24 years	Single	Nuclear	<5	Middle class	Rural	Yes	Normal (7-9 hours)	Yes	2-4 hours	Yes	No	Moderate	Normal	Mild	36
Female	18-24 years	Single	Nuclear	<5	Middle class	Rural	No	Less than normal	No	2-4 hours	No	No	Extremely severe	Extremely severe	Extremely severe	112
Female	18-24 years	Single	Nuclear	<5	Middle class	Rural	Yes	Normal (7-9 hours)	Yes	2-4 hours	No	No	Normal	Normal	Normal	16
Female	18-24 years	Single	Nuclear	<5	Middle class	Rural	Yes	Normal (7-9 hours)	No	2-4 hours	No	No	Severe	Normal	Mild	46
Female	18-24 years	Single	Nuclear	<5	Middle class	Rural	Yes	Normal (7-9 hours)	Yes	5-6 hours	No	No	Extremely severe	Extremely severe	Severe	90
Female	18-24 years	Single	Nuclear	<5	Middle class	Rural	Yes	Normal (7-9 hours)	Yes	5-6 hours	No	No	Extremely severe	Severe	Severe	76
Female	25-29 years	Single	Nuclear	<5	Middle class	Rural	No	Normal (7-9 hours)	Yes	2-4 hours	No	No	Extremely severe	Extremely severe	Extremely severe	92
Female	25-29 years	Single	Nuclear	<5	Middle class	Rural	No	Normal (7-9 hours)	No	>6 hours	No	No	Extremely severe	Extremely severe	Severe	84
Female	25-29 years	Single	Nuclear	<5	Middle class	Rural	No	Normal (7-9 hours)	Yes	>6 hours	Yes	No	Mild	Mild	Mild	38
Female	25-29 years	Single	Nuclear	<5	Middle class	Rural	Yes	Normal (7-9 hours)	Yes	5-6 hours	Yes	No	Extremely severe	Extremely severe	Extremely severe	102
Female	18-24 years	Single	Nuclear	≥5	Middle class	Rural	Yes	Normal (7-9 hours)	Yes	2-4 hours	Yes	No	Severe	Severe	Severe	72
Female	18-24 years	Single	Nuclear	≥5	Middle class	Rural	No	Normal (7-9 hours)	Yes	5-6 hours	No	No	Moderate	Moderate	Mild	46
Female	18-24 years	Single	Nuclear	≥5	Middle class	Rural	No	Normal (7-9 hours)	Yes	5-6 hours	No	No	Moderate	Severe	Mild	50
Female	18-24 years	Single	Nuclear	≥5	Middle class	Rural	No	Normal (7-9 hours)	Yes	2-4 hours	No	No	Severe	Severe	Mild	58
Female	18-24 years	Single	Nuclear	≥5	Middle class	Rural	Yes	Normal (7-9 hours)	Yes	2-4 hours	Yes	No	Normal	Mild	Mild	32
Female	18-24 years	Single	Nuclear	≥5	Middle class	Rural	No	Less than normal	Yes	<2 hours	Yes	No	Normal	Normal	Normal	24
Female	18-24 years	Single	Nuclear	≥5	Middle class	Rural	Yes	Normal (7-9 hours)	Yes	5-6 hours	Yes	No	Normal	Normal	Normal	20
Female	18-24 years	Single	Nuclear	≥5	Middle class	Rural	Yes	Normal (7-9 hours)	Yes	2-4 hours	Yes	No	Normal	Normal	Normal	10
Female	18-24 years	Single	Nuclear	≥5	Middle class	Rural	Yes	More than normal	Yes	>6 hours	No	No	Extremely severe	Extremely severe	Severe	90
Female	18-24 years	Single	Nuclear	≥5	Middle class	Rural	No	Normal (7-9 hours)	Yes	2-4 hours	Yes	No	Mild	Normal	Moderate	34
Female	18-24 years	Single	Nuclear	≥5	Middle class	Rural	No	More than normal	Yes	5-6 hours	No	No	Severe	Severe	Severe	66
Female	18-24 years	Single	Nuclear	≥5	Middle class	Rural	No	Normal (7-9 hours)	Yes	<2 hours	Yes	No	Severe	Severe	Moderate	62
Female	25-29 years	Single	Nuclear	≥5	Middle class	Rural	Yes	Normal (7-9 hours)	Yes	5-6 hours	Yes	No	Moderate	Extremely severe	Moderate	62
Female	25-29 years	Single	Nuclear	≥5	Middle class	Rural	Yes	Normal (7-9 hours)	Yes	5-6 hours	Yes	No	Extremely severe	Extremely severe	Extremely severe	106
Female	25-29 years	Single	Nuclear	≥5	Middle class	Rural	Yes	Less than normal	Yes	>6 hours	Yes	No	Normal	Normal	Normal	22
Female	18-24 years	Single	Nuclear	≥5	Middle class	Rural	No	Less than normal	No	5-6 hours	No	No	Extremely severe	Extremely severe	Extremely severe	94
Female	18-24 years	Single	Nuclear	≥5	Middle class	Rural	No	Normal (7-9 hours)	Yes	2-4 hours	No	No	Moderate	Moderate	Normal	46
Female	18-24 years	Single	Nuclear	<5	Upper class	Rural	Yes	Normal (7-9 hours)	Yes	5-6 hours	No	No	Severe	Moderate	Normal	50
Female	18-24 years	Single	Nuclear	<5	Upper class	Rural	Yes	Normal (7-9 hours)	Yes	>6 hours	Yes	No	Moderate	Normal	Moderate	36
Female	18-24 years	Single	Nuclear	<5	Upper class	Rural	Yes	Normal (7-9 hours)	Yes	>6 hours	Yes	No	Moderate	Normal	Moderate	36
Female	18-24 years	Single	Nuclear	<5	Upper class	Rural	No	Normal (7-9 hours)	No	2-4 hours	No	No	Severe	Moderate	Severe	72
Female	18-24 years	Single	Nuclear	<5	Upper class	Rural	No	Normal (7-9 hours)	Yes	<2 hours	Yes	No	Mild	Moderate	Moderate	40
Female	18-24 years	Single	Nuclear	<5	Upper class	Rural	No	More than normal	Yes	<2 hours	Yes	No	Mild	Normal	Normal	30
Female	18-24 years	Single	Nuclear	<5	Upper class	Rural	Yes	Normal (7-9 hours)	Yes	2-4 hours	Yes	No	Normal	Normal	Normal	0
Female	18-24 years	Single	Nuclear	<5	Upper class	Rural	No	Normal (7-9 hours)	Yes	5-6 hours	Yes	No	Mild	Severe	Moderate	52
Female	18-24 years	Single	Nuclear	<5	Upper class	Rural	No	Normal (7-9 hours)	Yes	5-6 hours	Yes	No	Mild	Severe	Moderate	52
Female	18-24 years	Single	Nuclear	<5	Upper class	Rural	No	Normal (7-9 hours)	Yes	5-6 hours	Yes	No	Moderate	Moderate	Severe	56
Female	18-24 years	Single	Nuclear	<5	Upper class	Rural	No	Normal (7-9 hours)	Yes	2-4 hours	No	No	Normal	Normal	Normal	20
[truncated: 1,123 more rows]
